# Supplementary material for: Downregulation of histone methyltransferase SET8 inhibits progression of hepatocellular carcinoma
Source: Sci Rep. 2020 Mar 11;10:4490. doi: 10.1038/s41598-020-61402-7 (PMC7066161; doi:10.1038/s41598-020-61402-7)
Supplement: Supplementary file 2 — Dataset 1. [file 41598_2020_61402_MOESM2_ESM.xlsx]

## Sheet: Sheet1
Supplementary Table S1. Genes with significantly altered expression following SET8knockdown in SMMC-7721 cells
Entrez Gene	Gene Symbol	mRNA accession no.	Fold Change	q-value(%)
257194	NEGR1	NM_173808	9.3442	0
8470	SORBS2	NM_001145670	8.7993	0
5742	PTGS1	NM_000962	6.8813	0
1081	CGA	NM_000735	6.8061	0
8470	SORBS2	NM_001145670	6.2903	0
8470	SORBS2	NM_001145671	5.84	0
260436	FDCSP	NM_152997	5.6302	0.014
58	ACTA1	NM_001100	5.1993	0
5906	RAP1A	NM_001010935	4.9096	0
11096	ADAMTS5	NM_007038	4.7442	0.016
7168	TPM1	NM_000366	4.5822	0
5742	PTGS1	NM_000962	4.4715	0
56892	C8orf4	NM_020130	4.2292	0.014
7125	TNNC2	NM_003279	4.1499	0
7980	TFPI2	NM_001271003	4.0573	0
3708	ITPR1	NM_001099952	3.8908	0
8470	SORBS2	NM_001145670	3.8444	0
3371	TNC	NM_002160	3.8001	0
11096	ADAMTS5	NM_007038	3.6813	0
7980	TFPI2	NM_001271003	3.6524	0
3708	ITPR1	NM_001099952	3.6303	0
---	---	---	3.61	0
7052	TGM2	NM_004613	3.4562	0
8355	HIST1H3G	NM_003534	3.4543	0
3017	HIST1H2BD	NM_021063	3.411	0
3017	HIST1H2BD	NM_021063	3.3437	0
3589	IL11	NM_000641	3.3287	0
3897	L1CAM	NM_000425	3.2684	0
3242	HPD	NM_001171993	3.2672	0
8470	SORBS2	NM_001145670	3.171	0
90102	PHLDB2	NM_001134437	3.1565	0
3017	HIST1H2BD	NM_021063	3.1305	0
8839	WISP2	NM_003881	3.0255	0
22943	DKK1	NM_012242	3.0026	0
8355	HIST1H3G	NM_003534	2.9809	0
9022	CLIC3	NM_004669	2.9752	0
26207	PITPNC1	NM_012417	2.9637	0
11098	PRSS23	NM_001293178	2.943	0
5166	PDK4	NM_002612	2.943	0
84617	TUBB6	NM_032525	2.9304	0
6876	TAGLN	NM_001001522	2.8947	0
29895	MYLPF	NM_013292	2.8894	0.012
128209	KLF17	NM_173484	2.8693	0
6876	TAGLN	NM_001001522	2.8489	0
23767	FLRT3	NM_013281	2.8303	0
58189	WFDC1	NM_001282466	2.8259	0
3490	IGFBP7	NM_001253835	2.8218	0
11098	PRSS23	NM_001293178	2.811	0
3855	KRT7	NM_005556	2.8104	0
9120	SLC16A6	NM_001174166	2.7985	0
23657	SLC7A11	NM_014331	2.7884	0
7168	TPM1	NM_000366	2.7408	0.032
401546	C9orf152	NM_001012993	2.694	0
6926	TBX3	NM_005996	2.6853	0
23767	FLRT3	NM_013281	2.6839	0
6926	TBX3	NM_005996	2.6832	0
3371	TNC	NM_002160	2.674	0
29895	MYLPF	NM_013292	2.6677	0.016
11098	PRSS23	NM_001293178	2.6667	0
144501	KRT80	NM_001081492	2.6657	0
2200	FBN1	NM_000138	2.6638	0
8345	HIST1H2BH	NM_003524	2.6544	0
9120	SLC16A6	NM_001174166	2.6227	0
8345	HIST1H2BH	NM_003524	2.6108	0
6405	SEMA3F	NM_004186	2.6028	0
3006	HIST1H1C	NM_005319	2.5971	0
27076	LYPD3	NM_014400	2.5903	0
1010	CDH12	NM_004061	2.5797	0
6876	TAGLN	NM_001001522	2.5698	0
1337	COX6A1	NM_004373	2.5679	0
1277	COL1A1	NM_000088	2.5512	0
83857	TMTC1	NM_001193451	2.5468	0
4162	MCAM	NM_006500	2.5234	0
7130	TNFAIP6	NM_007115	2.522	0
11098	PRSS23	NM_001293178	2.514	0
3778	KCNMA1	NM_001014797	2.5139	0.002
5742	PTGS1	NM_000962	2.5117	0
6926	TBX3	NM_005996	2.5082	0
89927	C16orf45	NM_001142469	2.5035	0
84870	RSPO3	NM_032784	2.503	0
0	---	---	2.4858	0
79844	ZDHHC11	NM_024786	2.4893	0
6324	SCN1B	NM_001037	2.4874	0.001
10060	ABCC9	NM_005691	2.4857	0
6926	TBX3	NM_005996	2.4803	0
0	---	---	2.4341	0
2257	FGF12	NM_004113	2.4262	0
2257	FGF12	NM_004113	2.4201	0
5764	PTN	NM_002825	2.416	0
9120	SLC16A6	NM_001174166	2.4133	0
3759	KCNJ2	NM_000891	2.4077	0
144193	AMDHD1	NM_152435	2.4027	0
2200	FBN1	NM_000138	2.3985	0
6876	TAGLN	NM_001001522	2.3951	0
11098	PRSS23	NM_001293178	2.3891	0
3728	JUP	NM_000422	2.381	0
6622	SNCA	NM_000345	2.378	0
1009	CDH11	NM_001797	2.3769	0
1390	CREM	NM_001267562	2.365	0
129293	TRABD2A	NM_001080824	2.3616	0
56937	PMEPA1	NM_001255976	2.3464	0
6622	SNCA	NM_000345	2.3423	0
55022	PID1	NM_001100818	2.3402	0
6209	RPS15	NM_001018	2.33	0
1288	COL4A6	NM_001287758	2.3262	0
6622	SNCA	NM_000345	2.3248	0
57491	AHRR	NM_001242412	2.3223	0
1390	CREM	NM_001267562	2.3165	0
6876	TAGLN	NM_001001522	2.316	0
3491	CYR61	NM_001554	2.3121	0.002
842	CASP9	NM_001229	2.3068	0
3949	LDLR	NM_000527	2.2913	0
595	CCND1	NM_053056	2.2874	0
1191	CLU	NM_00183	2.2866	0
5764	PTN	NM_002825	2.2816	0
56937	PMEPA1	NM_001255976	2.2765	0
7136	TNNI2	NM_001145829	2.27	0.036
6405	SEMA3F	NM_004186	2.2698	0
1390	CREM	NM_001267562	2.2678	0
57535	KIAA1324	NM_001267048	2.2662	0
55022	PID1	NM_001100818	2.2491	0
9120	SLC16A6	NM_001174166	2.247	0.001
595	CCND1	NM_053056	2.242	0
57103	C12orf5	NM_020375	2.2363	0
91614	DEPDC7	NM_001077242	2.2305	0
91461	PKDCC	NM_138370	2.2263	0.003
2590	GALNT2	NM_001291866	2.222	0
7273	TTN	NM_001256850	2.2217	0.043
51330	TNFRSF12A	NM_016639	2.2125	0
27242	TNFRSF21	NM_014452	2.21	0
6622	SNCA	NM_000345	2.208	0
283209	PGM2L1	NM_173582	2.1996	0
8076	MFAP5	NM_003480	2.1972	0
8334	HIST1H2AC	NM_003512	2.1959	0
9976	CLEC2B	NM_005127	2.1883	0.002
25903	OLFML2B	NM_015441	2.188	0.001
3708	ITPR1	NM_001099952	2.179	0
9510	ADAMTS1	NM_006988	2.1762	0
---	---	---	2.1674	0
72	ACTG2	NM_001199893	2.1665	0
27303	RBMS3	NM_001003792	2.1642	0
4973	OLR1	NM_001172632	2.1482	0
23657	SLC7A11	NM_014331	2.1391	0
55274	PHF10	NM_018288	2.1371	0
55274	PHF10	NM_018288	2.1365	0
8970	HIST1H2BJ	NM_021058	2.1341	0
56937	PMEPA1	NM_001255976	2.1334	0
80315	CPEB4	NM_030627	2.1332	0
2247	FGF2	NM_002006	2.1291	0
3176	HNMT	NM_001024074	2.1167	0
22998	LIMCH1	NM_001112717	2.1136	0
595	CCND1	NM_053056	2.1119	0
10053	AP1M2	NM_005498	2.1035	0
2027	ENO3	NM_001193503	2.0947	0
22998	LIMCH1	NM_001112717	2.0903	0
8218	CLTCL1	NM_001835	2.0898	0
1465	CSRP1	NM_001144773	2.0816	0
22998	LIMCH1		2.0781	0
6622	SNCA	NM_000345	2.0682	0
4094	MAF	NM_001031804	2.0675	0
1390	CREM	NM_001267562	2.0662	0
22998	LIMCH1	NM_001112717	2.0646	0
3487	IGFBP4	NM_001552	2.063	0
2201	FBN2	NM_001999	2.0597	0
1303	COL12A1	NM_004370	2.0577	0
6324	SCN1B	NM_001037	2.0542	0.004
2027	ENO3	NM_001193503	2.0533	0
1465	CSRP1	NM_001144773	2.0518	0
6622	SNCA	NM_000345	2.0435	0
57476	GRAMD1B	NM_001286563	2.043	0
283208	P4HA3	NM_001288748	2.0418	0
3977	LIFR	NM_001127671	2.0255	0
3012	HIST1H2AE	NM_021052	2.0252	0
9615	GDA	NM_001242505	2.0232	0
4237	MFAP2	NM_001135247	2.0221	0
56521	DNAJC12	NM_021800	2.0193	0
128553	TSHZ2	NM_001193421	2.0179	0
1390	CREM	NM_001267562	2.0118	0
72	ACTG2	NM_001199893	2.0105	0
7869	MIR6872	NM_001005914	2.0092	0
2027	ENO3	NM_001193503	2.0084	0
400629	TEX19	NM_207459	-2.0016	0
1647	GADD45A	NM_001199741	-2.00481	0
1374	BLOC1S1-RDH5	NM_001031847	-2.00844	0
10628	TXNIP	NM_006472	-2.00884	0
2736	GLI2	NM_005270	-2.01572	0
1368	CPM	NM_001005502	-2.01694	0
5163	PDK1	NM_001278549	-2.01898	0
136	ADORA2B	NM_000676	-2.01898	0
10903	MTMR11	NM_001145862	-2.02347	0
11142	PKIG	NM_001281444	-2.02347	0.002
9249	DHRS3	NM_004753	-2.02429	0
64759	TNS3	NM_022748	-2.0284	0
25759	SHC2	NM_012435	-2.03252	0
55323	LARP6	NM_001286679	-2.035	0
137392	FAM92A1	NM_001283034	-2.03998	0
23048	FNBP1	NM_015033	-2.04332	0
1109	AKR1C4	NM_001818	-2.04625	0
5165	PDK3	NM_001142386	-2.0496	0
3172	HNF4A	NM_000457	-2.05128	0
53335	BCL11A	NM_018014	-2.0517	0
665	BNIP3L	NM_004331	-2.05339	0
7403	KDM6A	NM_001291415	-2.05465	0
2781	GNAZ	NM_002073	-2.06313	0
27445	PCLO	NM_014510	-2.06398	0
137392	FAM92A1	NM_001283034	-2.0674	0
53335	BCL11A	NM_018014	-2.07082	0
412	STS	NM_000351	-2.07512	0
23635	SSBP2	NM_001256732	-2.07512	0
6717	SRI	NM_001256891	-2.08117	0
89870	TRIM15	NM_033229	-2.08247	0
2888	GRB14	NM_004490	-2.08507	0
7138	TNNT1	NM_001126132	-2.08943	0
2736	GLI2	NM_005270	-2.09161	0
3486	IGFBP3	NM_000598	-2.0938	0
3959	LGALS3BP	NM_005567	-2.10217	0
89866	SEC16B	NM_033127	-2.10837	0
55130	ARMC4	NM_001290020	-2.11193	0
7138	TNNT1	NM_001126132	-2.11551	0.003
114804	RNF157	NM_052916	-2.11999	0
5129	CDK18	NM_002596	-2.1254	0
23635	SSBP2	NM_001256732	-2.12947	0
1808	DPYSL2	NM_001197293	-2.13174	0
7461	CLIP2	NM_003388	-2.1322	0
284018	C17orf58	NM_181655	-2.13311	0
23462	HEY1	NM_001040708	-2.14225	0
7138	TNNT1	NM_001126132	-2.14546	0
6781	STC1	NM_003155	-2.14823	0
1612	DAPK1	NM_001288729	-2.15054	0
7026	NR2F2	NM_001145155	-2.15471	0
23321	TRIM2	NM_001130067	-2.1584	0
23321	TRIM2	NM_001130067	-2.16029	0
286052	LOC286052	---	-2.1687	0
6717	SRI	NM_001256891	-2.17533	0
114569	MAL2	NM_052886	-2.17581	0
629	CFB	NM_001710	-2.17581	0
63027	SLC22A23	NM_001286455	-2.17912	0
6296	ACSM3	NM_005622	-2.19154	0.004
64332	NFKBIZ	NM_001005474	-2.19298	0
954	ENTPD2	NM_001246	-2.19298	0
79695	GALNT12	NM_024642	-2.1978	0
83699	SH3BGRL2	NM_031469	-2.20119	0
368	ABCC6	NM_001079528	-2.20507	0
55339	SFT2D3	NM_001006622	-2.20653	0
51741	WWOX	NM_001291997	-2.20897	0
83543	AIF1L	NM_001002260	-2.21043	0
10628	TXNIP	NM_006472	-2.21631	0
9056	SLC7A7	NM_001126105	-2.22124	0
2941	GSTA4	NM_001512	-2.22519	0
6383	SDC2	NM_002998	-2.25938	0
284018	C17orf58	NM_181655	-2.26757	0
5108	PCM1	NM_006197	-2.27273	0
91947	ARRDC4	NM_183376	-2.27739	0
28984	RGCC	NM_014059	-2.28676	0
1759	DNM1	NM_001005336	-2.28728	0
727	C5	NM_001735	-2.29463	0
6383	SDC2	NM_002998	-2.31054	0
9706	ULK2	NM_001142610	-2.31535	0
3134	HLA-F	NM_001098478	-2.31535	0
222166	MTURN	NM_152793	-2.3245	0
23363	OBSL1	NM_001173408	-2.32558	0
27324	TOX3	NM_001080430	-2.32612	0
10451	VAV3	NM_001079874	-2.33155	0
6920	TCEA3	NM_003196	-2.33155	0
4072	EPCAM	NM_002354	-2.3359	0
51090	PLLP	NM_015993	-2.33645	0
6920	TCEA3	NM_003196	-2.33645	0
8722	CTSF	NM_003793	-2.33863	0
3134	HLA-F	NM_001098478	-2.34082	0
5228	PGF	NM_001207012	-2.34247	0
2941	GSTA4	NM_001512	-2.34467	0
4072	EPCAM	NM_002354	-2.35128	0
84441	MAML2	NM_032427	-2.35294	0
8912	CACNA1H	NM_001005407	-2.36686	0
23362	PSD3	NM_015310	-2.37248	0
1808	DPYSL2	NM_001197293	-2.37699	0
780	DDR1	NM_001202521	-2.38095	0
57706	DENND1A	NM_020946	-2.38892	0
80303	EFHD1	NM_001243252	-2.39177	0
23321	TRIM2	NM_001130067	-2.39464	0
8228	PNPLA4	NM_001142389	-2.40558	0
91860	CALML4	NM_001031733	-2.40906	0
114926	SMIM19	NM_001135674	-2.42014	0
91703	ACY3	NM_080658	-2.42365	0
112399	EGLN3	NM_022073	-2.42718	0
875	CBS	NM_000071	-2.42718	0
6920	TCEA3	NM_003196	-2.43309	0
1368	CPM	NM_001005502	-2.44858	0
8111	GPR68	NM_001177676	-2.45399	0
10656	KHDRBS3	NM_006558	-2.46366	0
2888	GRB14	NM_004490	-2.46609	0
4638	MYLK	NM_005965	-2.46853	0.002
26298	EHF	NM_001206615	-2.47097	0
4072	EPCAM	NM_002354	-2.4728	0
6197	RPS6KA3	NM_004586	-2.47831	0
55757	UGGT2	NM_020121	-2.48262	0
222166	MTURN	NM_152793	-2.49066	0
6296	ACSM3	NM_005622	-2.49813	0
25840	METTL7A	NM_014033	-2.5025	0
412	STS	NM_000351	-2.50941	0
1508	CTSB	NM_001908	-2.51193	0
1508	CTSB	NM_001908	-2.52461	0
64798	DEPTOR	NM_001283012	-2.52972	0
148304	C1orf74	NM_152485	-2.53678	0
1508	CTSB	NM_001908	-2.5413	0
875	CBS	NM_000071	-2.54323	0
158511	CSAG1	NM_001102576	-2.54323	0
2941	GSTA4	NM_001512	-2.54388	0
2786	GNG4	NM_001098721	-2.54388	0
10656	KHDRBS3	NM_006558	-2.55754	0
1050	CEBPA	NM_001285829	-2.56148	0
6662	SOX9	NM_000346	-2.56871	0
3134	HLA-F	NM_001098478	-2.57202	0
3481	IGF2	NM_000612	-2.57467	0
157506	RDH10	NM_172037	-2.57931	0
55521	TRIM36	NM_001017397	-2.59605	0
221061	FAM171A1	NM_001010924	-2.60078	0
3428	IFI16	NM_001206567	-2.62467	0
91947	ARRDC4	NM_183376	-2.63435	0
768	CA9	NM_001216	-2.63505	0
5698	PSMB9	NM_002800	-2.63852	0
2941	GSTA4	NM_001512	-2.6688	0
8228	PNPLA4	NM_001142389	-2.67308	0
6717	SRI	NM_001256891	-2.67953	0
3428	IFI16	NM_001206567	-2.69687	0
6038	RNASE4	NM_001282192	-2.70709	0
768	CA9	NM_001216	-2.71961	0
768	CA9	NM_001216	-2.74424	0
9241	NOG	NM_005450	-2.75406	0
8519	IFITM1	NM_003641	-2.7571	0
1602	DACH1	NM_004392	-2.77624	0
3428	IFI16	NM_001206567	-2.78707	0
26035	GLCE	NM_015554	-2.78707	0
157506	RDH10	NM_172037	-2.79174	0
2171	FABP5	NM_001444	-2.85063	0
8519	IFITM1	NM_003641	-2.85144	0
5105	PCK1	NM_002591	-2.86533	0
6717	SRI	NM_001256891	-2.87109	0
2171	FABP5	NM_001444	-2.88184	0
116496	FAM129A	NM_052966	-2.90192	0
116496	FAM129A	NM_052966	-2.9163	0
55893	FBXO16	NM_001258211	-2.936	0
57509	MTUS1	NM_001001924	-2.94898	0
286133	SCARA5	NM_173833	-2.96121	0
6690	SPINK1	NM_003122	-2.96209	0
288	ANK3	NM_001149	-2.96209	0
6717	SRI	NM_001256891	-2.96736	0
54504	CPVL	NM_019029	-2.97	0
57210	SLC45A4	NM_001080431	-2.97619	0
30818	KCNIP3	NM_001034914	-2.98151	0
2170	FABP3	NM_004102	-2.98775	0
8864	PER2	NM_003894	-2.99133	0
5105	PCK1	NM_002591	-3.0012	0
6717	SRI	NM_001256891	-3.01114	0
5698	PSMB9	NM_002800	-3.02939	0
2786	GNG4	NM_001098721	-3.0581	0
7291	TWIST1	NM_000474	-3.07125	0
9734	HDAC9	NM_001204144	-3.07787	0
1602	DACH1	NM_004392	-3.09885	0
55244	SLC47A1	NM_018242	-3.15159	0
3081	HGD	NM_000187	-3.18776	0
88	ACTN2	NM_001103	-3.20924	0
3046	HBE1	NM_005330	-3.21337	0
9502	XAGE2	NM_130777	-3.21958	0
140462	ASB9	NM_001031739	-3.22269	0
288	ANK3	NM_001149	-3.29489	0
5627	PROS1	NM_000313	-3.30033	0
2153	F5	NM_000130	-3.32226	0
10021	HCN4	NM_005477	-3.49162	0
3426	CFI	NM_000204	-3.50754	0
100133941	CD24	NM_001291737	-3.53857	0
3047	HBG1	NM_000184	-3.55366	0
2065	ERBB3	NM_001005915	-3.6049	0
120	ADD3	NM_001121	-3.60881	0
88	ACTN2	NM_001103	-3.62845	0
55893	ZNF395	NM_018660	-3.66435	0
79853	TM4SF20	NM_024795	-3.71609	0
6414	SEPP1	NM_001085486	-3.80084	0
83648	FAM167A	NM_053279	-3.86548	0
6414	SEPP1	NM_001085486	-3.99042	0
4703	NEB	NM_001164507	-3.99042	0
2543	GAGE1	NM_001040663	-4.08163	0
1545	CYP1B1	NM_000104	-4.1511	0
5627	PROS1	NM_000313	-4.17537	0
83992	CTTNBP2	NM_033427	-4.24809	0
11199	ANXA10	NM_007193	-4.37063	0
4640	MYO1A	NM_001256041	-4.55996	0
1545	CYP1B1	NM_000104	-4.81464	0
145270	PRIMA1	NM_178004	-4.90436	0
55450	CAMK2N1	NM_018584	-5.04796	0
3047	HBG1	NM_000559	-5.18135	0
119467	CLRN3	NM_152311	-5.80046	0
1644	DDC	NM_000790	-6.0241	0
1545	CYP1B1	NM_000104	-6.10501	0
4703	NEB	NM_001164507	-6.11621	0
10687	PNMA2	NM_007257	-6.38978	0
85477	SCIN	NM_001112706	-6.94927	0
220965	FAM13C	NM_001001971	-6.96864	0
8490	RGS5	NM_001195303	-7.3692	0
151473	SLC16A14	NM_152527	-8.04505	0
8712	PAGE1	NM_003785	-8.4246	0
55504	TNFRSF19	NM_001204458	-8.68056	0
10687	PNMA2	NM_007257	-9.09918	0
51050	PI15	NM_015886	-10.0301	0
5121	PCP4	NM_006198	-11.9617	0
5967	REG1A	NM_002909	-12.0482	0

## Sheet: Sheet2
Entrez Gene	Gene Symbol	RefSeq Transcript ID	Fold Change	q-value(%)
257194	NEGR1	NM_173808	9.3442	0
8470	SORBS2	NM_001145670 /// NM_001145671 /// NM_001145672 /// NM_001145673 /// NM_001145674 /// NM_001145675 /// NM_001270771 /// NM_003603 /// NM_021069 /// XM_005263302 /// XM_005263305 /// XM_005263306 /// XM_005263307 /// XM_005263308 /// XM_005263310 /// XM_005263311 /// XM_005263312 /// XM_005263313 /// XM_006714345 /// XM_006714346 /// XM_006714347 /// XM_006714348 /// XM_006714349 /// XM_006714350 /…	8.7993	0
5742	PTGS1	NM_000962 /// NM_001271164 /// NM_001271165 /// NM_001271166 /// NM_001271367 /// NM_001271368 /// NM_080591 /// XM_005252105 /// XM_006717192	6.8813	0
1081	CGA	NM_000735 /// NM_001252383	6.8061	0
8470	SORBS2	NM_001145670 /// NM_001145671 /// NM_001145672 /// NM_001145673 /// NM_001145674 /// NM_001145675 /// NM_001270771 /// NM_003603 /// NM_021069 /// XM_005263302 /// XM_005263305 /// XM_005263306 /// XM_005263307 /// XM_005263308 /// XM_005263310 /// XM_005263311 /// XM_005263312 /// XM_005263313 /// XM_006714345 /// XM_006714346 /// XM_006714347 /// XM_006714348 /// XM_006714349 /// XM_006714350 /…	6.2903	0
8470	SORBS2	NM_001145670 /// NM_001145671 /// NM_001145672 /// NM_001145673 /// NM_001145674 /// NM_001145675 /// NM_001270771 /// NM_003603 /// NM_021069 /// XM_005263302 /// XM_005263305 /// XM_005263306 /// XM_005263307 /// XM_005263308 /// XM_005263310 /// XM_005263311 /// XM_005263312 /// XM_005263313 /// XM_006714345 /// XM_006714346 /// XM_006714347 /// XM_006714348 /// XM_006714349 /// XM_006714350 /…	5.8413	0
260436	FDCSP	NM_152997	5.6302	0
58	ACTA1	NM_001100	5.1993	1.44025
5906	RAP1A	NM_001010935 /// NM_001291896 /// NM_002884 /// XM_006710803 /// XR_246288	4.9096	0.0781337
11096	ADAMTS5	NM_007038	4.7442	0
7168	TPM1	NM_000366 /// NM_001018004 /// NM_001018005 /// NM_001018006 /// NM_001018007 /// NM_001018008 /// NM_001018020 /// XM_005254637 /// XM_005254638 /// XM_005254639 /// XM_005254640 /// XM_005254641 /// XM_005254643 /// XM_005254644 /// XM_005254645 /// XM_005254646 /// XM_005254647 /// XM_005254648 /// XM_005254649 /// XM_005254650 /// XM_005254651 /// XM_005254652 /// XM_005254653 /// XM_00672066…	4.5822	1.66659
5742	PTGS1	NM_000962 /// NM_001271164 /// NM_001271165 /// NM_001271166 /// NM_001271367 /// NM_001271368 /// NM_080591 /// XM_005252105 /// XM_006717192	4.4715	0
56892	C8orf4	NM_020130	4.2292	0
7125	TNNC2	NM_003279	4.1499	1.35839
7980	TFPI2	NM_001271003 /// NM_001271004 /// NM_006528	4.0573	0
3708	ITPR1	NM_001099952 /// NM_001168272 /// NM_002222 /// XM_005265109 /// XM_005265110 /// XM_006713131 /// XM_006713132 /// XM_006713133 /// XM_006713134 /// XM_006713135 /// XM_006713136	3.8908	0
8470	SORBS2	NM_001145670 /// NM_001145671 /// NM_001145672 /// NM_001145673 /// NM_001145674 /// NM_001145675 /// NM_001270771 /// NM_003603 /// NM_021069 /// XM_005263302 /// XM_005263305 /// XM_005263306 /// XM_005263307 /// XM_005263308 /// XM_005263310 /// XM_005263311 /// XM_005263312 /// XM_005263313 /// XM_006714345 /// XM_006714346 /// XM_006714347 /// XM_006714348 /// XM_006714349 /// XM_006714350 /…	3.8444	0
3371	TNC	NM_002160 /// XM_005251972 /// XM_005251973 /// XM_005251974 /// XM_005251975 /// XM_006717096 /// XM_006717097 /// XM_006717098 /// XM_006717099 /// XM_006717100 /// XM_006717101	3.8001	0
11096	ADAMTS5	NM_007038	3.6813	0
7980	TFPI2	NM_001271003 /// NM_001271004 /// NM_006528	3.6524	0
3708	ITPR1	NM_001099952 /// NM_001168272 /// NM_002222 /// XM_005265109 /// XM_005265110 /// XM_006713131 /// XM_006713132 /// XM_006713133 /// XM_006713134 /// XM_006713135 /// XM_006713136	3.6303	0
---	---	---	3.606	0.0838329
7052	TGM2	NM_004613 /// NM_198951	3.4562	0
8355	HIST1H3G	NM_003534	3.4543	0
3017	HIST1H2BD	NM_021063 /// NM_138720 /// XM_005249039	3.411	0
3017	HIST1H2BD	NM_021063 /// NM_138720 /// XM_005249039	3.3437	0
3589	IL11	NM_000641 /// NM_001267718	3.3287	0
3897	L1CAM	NM_000425 /// NM_001143963 /// NM_001278116 /// NM_024003	3.2684	0
3242	HPD	NM_001171993 /// NM_002150	3.2672	0
8470	SORBS2	NM_001145670 /// NM_001145671 /// NM_001145672 /// NM_001145673 /// NM_001145674 /// NM_001145675 /// NM_001270771 /// NM_003603 /// NM_021069 /// XM_005263302 /// XM_005263305 /// XM_005263306 /// XM_005263307 /// XM_005263308 /// XM_005263310 /// XM_005263311 /// XM_005263312 /// XM_005263313 /// XM_006714345 /// XM_006714346 /// XM_006714347 /// XM_006714348 /// XM_006714349 /// XM_006714350 /…	3.171	0
90102	PHLDB2	NM_001134437 /// NM_001134438 /// NM_001134439 /// NM_145753	3.1565	0
3017	HIST1H2BD	NM_021063 /// NM_138720 /// XM_005249039	3.1305	0
8839	WISP2	NM_003881 /// XM_005260603	3.0255	0
22943	DKK1	NM_012242	3.0026	0
8355	HIST1H3G	NM_003534	2.9809	0
9022	CLIC3	NM_004669 /// XM_005266117	2.9752	0
26207	PITPNC1	NM_012417 /// NM_181671 /// XM_005257216	2.9637	0
11098	PRSS23	NM_001293178 /// NM_001293179 /// NM_001293180 /// NM_007173 /// NR_120591 /// NR_120592 /// NR_120593 /// XM_005273727 /// XR_424260 /// XR_428964 /// XR_432738	2.943	0
5166	PDK4	NM_002612	2.943	0
84617	TUBB6	NM_032525 /// XM_005258159	2.9304	0.0767155
6876	TAGLN	NM_001001522 /// NM_003186	2.8947	0
29895	MYLPF	NM_013292	2.8894	1.1532
128209	KLF17	NM_173484 /// XM_005270464 /// XM_005270465	2.8693	0
6876	TAGLN	NM_001001522 /// NM_003186	2.8489	0
23767	FLRT3	NM_013281 /// NM_198391 /// XM_005260682	2.8303	0
58189	WFDC1	NM_001282466 /// NM_001282467 /// NM_021197 /// XM_005256079	2.8259	0
3490	IGFBP7	NM_001253835 /// NM_001553	2.8218	0
11098	PRSS23	NM_001293178 /// NM_001293179 /// NM_001293180 /// NM_007173 /// NR_120591 /// NR_120592 /// NR_120593 /// XM_005273727 /// XR_424260 /// XR_428964 /// XR_432738	2.811	0
3855	KRT7	NM_005556 /// XR_245927	2.8104	0
9120	SLC16A6	NM_001174166 /// NM_004694 /// XM_005257789 /// XM_006722169	2.7985	0
23657	SLC7A11	NM_014331 /// XM_005262875	2.7884	0
7168	TPM1	NM_000366 /// NM_001018004 /// NM_001018005 /// NM_001018006 /// NM_001018007 /// NM_001018008 /// NM_001018020 /// XM_005254637 /// XM_005254638 /// XM_005254639 /// XM_005254640 /// XM_005254641 /// XM_005254643 /// XM_005254644 /// XM_005254645 /// XM_005254646 /// XM_005254647 /// XM_005254648 /// XM_005254649 /// XM_005254650 /// XM_005254651 /// XM_005254652 /// XM_005254653 /// XM_00672066…	2.7408	3.17477
401546	C9orf152	NM_001012993	2.694	0
6926	TBX3	NM_005996 /// NM_016569	2.6853	0
23767	FLRT3	NM_013281 /// NM_198391 /// XM_005260682	2.6839	0
6926	TBX3	NM_005996 /// NM_016569	2.6832	0
3371	TNC	NM_002160 /// XM_005251972 /// XM_005251973 /// XM_005251974 /// XM_005251975 /// XM_006717096 /// XM_006717097 /// XM_006717098 /// XM_006717099 /// XM_006717100 /// XM_006717101	2.674	0
29895	MYLPF	NM_013292	2.6677	1.1532
11098	PRSS23	NM_001293178 /// NM_001293179 /// NM_001293180 /// NM_007173 /// NR_120591 /// NR_120592 /// NR_120593 /// XM_005273727 /// XR_424260 /// XR_428964 /// XR_432738	2.6667	0
144501	KRT80	NM_001081492 /// NM_182507 /// XM_005268675 /// XM_005268676	2.6657	0
2200	FBN1	NM_000138	2.6638	0
8345	HIST1H2BH	NM_003524	2.6544	0
9120	SLC16A6	NM_001174166 /// NM_004694 /// XM_005257789 /// XM_006722169	2.6227	0
8345	HIST1H2BH	NM_003524	2.6108	0
6405	SEMA3F	NM_004186 /// XM_005265381 /// XM_005265382 /// XM_006713289 /// XM_006713290	2.6028	0
3006	HIST1H1C	NM_005319	2.5971	0
27076	LYPD3	NM_014400	2.5903	0
1010	CDH12	NM_004061	2.5797	0.0781337
6876	TAGLN	NM_001001522 /// NM_003186	2.5698	0
1337	COX6A1	NM_004373	2.5679	0.0213466
1277	COL1A1	NM_000088 /// XM_005257058 /// XM_005257059 /// XM_006721703	2.5512	0.0213466
83857	TMTC1	NM_001193451 /// NM_175861 /// XM_005253498 /// XM_005253499 /// XM_005253500 /// XM_005253501 /// XM_005253502 /// XM_006719156	2.5468	0
4162 /// 102465453	MCAM /// MIR6756	NM_006500 /// NR_106814 /// XM_005271551 /// XM_005271552 /// XM_006718836 /// XM_006718837 /// XM_006718838	2.5234	0
7130	TNFAIP6	NM_007115	2.522	0
11098	PRSS23	NM_001293178 /// NM_001293179 /// NM_001293180 /// NM_007173 /// NR_120591 /// NR_120592 /// NR_120593 /// XM_005273727 /// XR_424260 /// XR_428964 /// XR_432738	2.514	0
3778	KCNMA1	NM_001014797 /// NM_001161352 /// NM_001161353 /// NM_001271518 /// NM_001271519 /// NM_001271520 /// NM_001271521 /// NM_001271522 /// NM_002247 /// XM_005269776 /// XM_005269778 /// XM_005269779 /// XM_005269780 /// XM_005269781 /// XM_005269785 /// XM_005269787 /// XM_005269789 /// XM_005269792 /// XM_005269795 /// XM_005269796 /// XM_005269797 /// XM_005269800 /// XM_005269801 /// XM_00526980…	2.5139	0.183598
5742	PTGS1	NM_000962 /// NM_001271164 /// NM_001271165 /// NM_001271166 /// NM_001271367 /// NM_001271368 /// NM_080591 /// XM_005252105 /// XM_006717192	2.5117	0
6926	TBX3	NM_005996 /// NM_016569	2.5082	0
89927	C16orf45	NM_001142469 /// NM_033201	2.5035	0
84870	RSPO3	NM_032784 /// XM_005267167	2.503	0.0213466
---	---	---	2.4958	0.0537091
79844 /// 653082	ZDHHC11 /// ZDHHC11B	NM_024786 /// XM_003118532 /// XM_005248369 /// XM_005248370 /// XM_005248372 /// XM_006710165 /// XM_006714499 /// XM_006726417 /// XR_427665	2.4893	0
6324	SCN1B	NM_001037 /// NM_199037 /// XM_005259144	2.4874	0.148669
10060	ABCC9	NM_005691 /// NM_020297 /// NM_020298 /// XM_005253284 /// XM_005253286 /// XM_005253287 /// XM_005253288 /// XM_005253289 /// XM_005253290 /// XM_005253291 /// XM_006719025	2.4857	0
6926	TBX3	NM_005996 /// NM_016569	2.4803	0
---	---	---	2.4341	0.0781337
2257	FGF12	NM_004113 /// NM_021032 /// XM_005247227 /// XM_006713538 /// XM_006713539	2.4262	0
2257	FGF12	NM_004113 /// NM_021032 /// XM_005247227 /// XM_006713538 /// XM_006713539	2.4201	0
5764	PTN	NM_002825 /// XM_005250515 /// XM_005250516	2.416	0
9120	SLC16A6	NM_001174166 /// NM_004694 /// XM_005257789 /// XM_006722169	2.4133	0.0767155
3759	KCNJ2	NM_000891	2.4077	0
144193	AMDHD1	NM_152435	2.4027	0
2200	FBN1	NM_000138	2.3985	0
6876	TAGLN	NM_001001522 /// NM_003186	2.3951	0
11098	PRSS23	NM_001293178 /// NM_001293179 /// NM_001293180 /// NM_007173 /// NR_120591 /// NR_120592 /// NR_120593 /// XM_005273727 /// XR_424260 /// XR_428964 /// XR_432738	2.3891	0
3728 /// 3872	JUP /// KRT17	NM_000422 /// NM_002230 /// NM_021991 /// XM_005257313 /// XM_005257349 /// XM_006721871 /// XM_006721872 /// XM_006721873 /// XM_006721874 /// XM_006721875 /// XM_006721876 /// XM_006721877 /// XM_006721878	2.381	0
6622	SNCA	NM_000345 /// NM_001146054 /// NM_001146055 /// NM_007308	2.378	0
1009	CDH11	NM_001797 /// XM_005255761 /// XM_005255762 /// XM_005255763 /// XM_005255764 /// XM_005255766 /// XM_005255767	2.3769	0.0767155
1390	CREM	NM_001267562 /// NM_001267563 /// NM_001267564 /// NM_001267565 /// NM_001267566 /// NM_001267567 /// NM_001267568 /// NM_001267569 /// NM_001267570 /// NM_001881 /// NM_181571 /// NM_182717 /// NM_182718 /// NM_182719 /// NM_182720 /// NM_182721 /// NM_182722 /// NM_182723 /// NM_182724 /// NM_182725 /// NM_182769 /// NM_182770 /// NM_182771 /// NM_182772 /// NM_182850 /// NM_182853 /// NM_18301…	2.365	0
129293	TRABD2A	NM_001080824 /// NM_001277053 /// XM_005264129 /// XM_005264130 /// XM_005264131	2.3616	0
56937	PMEPA1	NM_001255976 /// NM_020182 /// NM_199169 /// NM_199170 /// NM_199171	2.3464	0
6622	SNCA	NM_000345 /// NM_001146054 /// NM_001146055 /// NM_007308	2.3423	0
55022	PID1	NM_001100818 /// NM_017933	2.3402	0
6209	RPS15	NM_001018	2.33	0.0121169
1288	COL4A6	NM_001287758 /// NM_001287759 /// NM_001287760 /// NM_001847 /// NM_033641 /// XM_006724617 /// XM_006724618	2.3262	0
6622	SNCA	NM_000345 /// NM_001146054 /// NM_001146055 /// NM_007308	2.3248	0
57491	AHRR	NM_001242412 /// NM_020731	2.3223	0
1390	CREM	NM_001267562 /// NM_001267563 /// NM_001267564 /// NM_001267565 /// NM_001267566 /// NM_001267567 /// NM_001267568 /// NM_001267569 /// NM_001267570 /// NM_001881 /// NM_181571 /// NM_182717 /// NM_182718 /// NM_182719 /// NM_182720 /// NM_182721 /// NM_182722 /// NM_182723 /// NM_182724 /// NM_182725 /// NM_182769 /// NM_182770 /// NM_182771 /// NM_182772 /// NM_182850 /// NM_182853 /// NM_18301…	2.3165	0
6876	TAGLN	NM_001001522 /// NM_003186	2.316	0
3491	CYR61	NM_001554	2.3121	0.151884
842	CASP9	NM_001229 /// NM_001278054 /// NM_032996 /// NR_102732 /// NR_102733 /// XM_005246014 /// XR_426635	2.3068	0
3949	LDLR	NM_000527 /// NM_001195798 /// NM_001195799 /// NM_001195800 /// NM_001195802 /// NM_001195803 /// XR_244074	2.2913	0
595	CCND1	NM_053056 /// XM_006718653	2.2874	0
1191	CLU	NM_001831 /// NR_038335 /// NR_045494 /// XM_006716284	2.2866	0
5764	PTN	NM_002825 /// XM_005250515 /// XM_005250516	2.2816	0
56937	PMEPA1	NM_001255976 /// NM_020182 /// NM_199169 /// NM_199170 /// NM_199171	2.2765	0
7136	TNNI2	NM_001145829 /// NM_001145841 /// NM_003282	2.27	3.61223
6405	SEMA3F	NM_004186 /// XM_005265381 /// XM_005265382 /// XM_006713289 /// XM_006713290	2.2698	0
1390	CREM	NM_001267562 /// NM_001267563 /// NM_001267564 /// NM_001267565 /// NM_001267566 /// NM_001267567 /// NM_001267568 /// NM_001267569 /// NM_001267570 /// NM_001881 /// NM_181571 /// NM_182717 /// NM_182718 /// NM_182719 /// NM_182720 /// NM_182721 /// NM_182722 /// NM_182723 /// NM_182724 /// NM_182725 /// NM_182769 /// NM_182770 /// NM_182771 /// NM_182772 /// NM_182850 /// NM_182853 /// NM_18301…	2.2678	0
57535	KIAA1324	NM_001267048 /// NM_001267049 /// NM_001284352 /// NM_001284353 /// NM_020775	2.2662	0
55022	PID1	NM_001100818 /// NM_017933	2.2491	0
9120	SLC16A6	NM_001174166 /// NM_004694 /// XM_005257789 /// XM_006722169	2.247	0.131137
595	CCND1	NM_053056 /// XM_006718653	2.242	0
57103	C12orf5	NM_020375 /// XM_006718993	2.2363	0.0213466
91614	DEPDC7	NM_001077242 /// NM_139160	2.2305	0
91461	PKDCC	NM_138370	2.2263	0.263803
2590	GALNT2	NM_001291866 /// NM_004481 /// NR_120373	2.222	0
7273	TTN	NM_001256850 /// NM_001267550 /// NM_003319 /// NM_133378 /// NM_133379 /// NM_133432 /// NM_133437 /// XM_005246831 /// XM_006712723 /// XM_006712724 /// XM_006712725	2.2217	4.29368
51330	TNFRSF12A	NM_016639	2.2125	0
27242	TNFRSF21	NM_014452	2.21	0
6622	SNCA	NM_000345 /// NM_001146054 /// NM_001146055 /// NM_007308	2.208	0
283209	PGM2L1	NM_173582	2.1996	0
8076	MFAP5	NM_003480 /// XM_005253485 /// XM_006719154 /// XR_242903 /// XR_242904	2.1972	0
8334	HIST1H2AC	NM_003512	2.1959	0
9976	CLEC2B	NM_005127	2.1883	0.199959
25903	OLFML2B	NM_015441 /// XM_005245075 /// XM_005245076	2.188	0.120618
3708	ITPR1	NM_001099952 /// NM_001168272 /// NM_002222 /// XM_005265109 /// XM_005265110 /// XM_006713131 /// XM_006713132 /// XM_006713133 /// XM_006713134 /// XM_006713135 /// XM_006713136	2.179	0
9510	ADAMTS1	NM_006988	2.1762	0
---	---	---	2.1674	0
72	ACTG2	NM_001199893 /// NM_001615	2.1665	0
27303	RBMS3	NM_001003792 /// NM_001003793 /// NM_001177711 /// NM_001177712 /// NM_014483 /// XM_005265060 /// XM_005265061 /// XM_005265062 /// XM_005265063 /// XM_005265064 /// XM_005265065 /// XM_006713108 /// XM_006713109	2.1642	0
4973	OLR1	NM_001172632 /// NM_001172633 /// NM_002543 /// XM_006719081	2.1482	0.0213466
23657	SLC7A11	NM_014331 /// XM_005262875	2.1391	0.0381809
55274	PHF10	NM_018288 /// NM_133325	2.1371	0
55274	PHF10	NM_018288 /// NM_133325	2.1365	0
8970	HIST1H2BJ	NM_021058	2.1341	0
56937	PMEPA1	NM_001255976 /// NM_020182 /// NM_199169 /// NM_199170 /// NM_199171	2.1334	0
80315	CPEB4	NM_030627 /// XM_005265994 /// XM_005265995 /// XM_005265996	2.1332	0.0781337
2247	FGF2	NM_002006	2.1291	0
3176	HNMT	NM_001024074 /// NM_001024075 /// NM_006895 /// XM_005263654	2.1167	0
22998	LIMCH1	NM_001112717 /// NM_001112718 /// NM_001112719 /// NM_001112720 /// NM_001289122 /// NM_001289124 /// NM_014988 /// XM_005248057 /// XM_005248058 /// XM_005248059 /// XM_005248060 /// XM_005248061 /// XM_005248062 /// XM_005248063 /// XM_005248064 /// XM_005248065 /// XM_005248066 /// XM_005248067 /// XM_005248068 /// XM_005248069 /// XM_005248070 /// XM_005248071 /// XM_005248072 /// XM_00524807…	2.1136	0
595	CCND1	NM_053056 /// XM_006718653	2.1119	0
10053	AP1M2	NM_005498 /// XM_005259701	2.1035	0
2027	ENO3	NM_001193503 /// NM_001976 /// NM_053013 /// XM_005256521	2.0947	0
22998	LIMCH1	NM_001112717 /// NM_001112718 /// NM_001112719 /// NM_001112720 /// NM_001289122 /// NM_001289124 /// NM_014988 /// XM_005248057 /// XM_005248058 /// XM_005248059 /// XM_005248060 /// XM_005248061 /// XM_005248062 /// XM_005248063 /// XM_005248064 /// XM_005248065 /// XM_005248066 /// XM_005248067 /// XM_005248068 /// XM_005248069 /// XM_005248070 /// XM_005248071 /// XM_005248072 /// XM_00524807…	2.0903	0
8218	CLTCL1	NM_001835 /// NM_007098 /// XM_005261281 /// XM_005277800 /// XM_005277801 /// XM_006724326 /// XM_006724327 /// XM_006724328	2.0898	0
1465	CSRP1	NM_001144773 /// NM_001193570 /// NM_001193571 /// NM_001193572 /// NM_004078	2.0816	0
22998	LIMCH1	NM_001112717 /// NM_001112718 /// NM_001112719 /// NM_001112720 /// NM_001289122 /// NM_001289124 /// NM_014988 /// XM_005248057 /// XM_005248058 /// XM_005248059 /// XM_005248060 /// XM_005248061 /// XM_005248062 /// XM_005248063 /// XM_005248064 /// XM_005248065 /// XM_005248066 /// XM_005248067 /// XM_005248068 /// XM_005248069 /// XM_005248070 /// XM_005248071 /// XM_005248072 /// XM_00524807…	2.0781	0
6622	SNCA	NM_000345 /// NM_001146054 /// NM_001146055 /// NM_007308	2.0682	0
4094	MAF	NM_001031804 /// NM_005360	2.0675	0.0213466
1390	CREM	NM_001267562 /// NM_001267563 /// NM_001267564 /// NM_001267565 /// NM_001267566 /// NM_001267567 /// NM_001267568 /// NM_001267569 /// NM_001267570 /// NM_001881 /// NM_181571 /// NM_182717 /// NM_182718 /// NM_182719 /// NM_182720 /// NM_182721 /// NM_182722 /// NM_182723 /// NM_182724 /// NM_182725 /// NM_182769 /// NM_182770 /// NM_182771 /// NM_182772 /// NM_182850 /// NM_182853 /// NM_18301…	2.0662	0
22998	LIMCH1	NM_001112717 /// NM_001112718 /// NM_001112719 /// NM_001112720 /// NM_001289122 /// NM_001289124 /// NM_014988 /// XM_005248057 /// XM_005248058 /// XM_005248059 /// XM_005248060 /// XM_005248061 /// XM_005248062 /// XM_005248063 /// XM_005248064 /// XM_005248065 /// XM_005248066 /// XM_005248067 /// XM_005248068 /// XM_005248069 /// XM_005248070 /// XM_005248071 /// XM_005248072 /// XM_00524807…	2.0646	0
3487	IGFBP4	NM_001552	2.063	0
2201	FBN2	NM_001999	2.0597	0
1303	COL12A1	NM_004370 /// NM_080645 /// XM_006715334	2.0577	0
6324	SCN1B	NM_001037 /// NM_199037 /// XM_005259144	2.0542	0.432068
2027	ENO3	NM_001193503 /// NM_001976 /// NM_053013 /// XM_005256521	2.0533	0
1465	CSRP1	NM_001144773 /// NM_001193570 /// NM_001193571 /// NM_001193572 /// NM_004078	2.0518	0
6622	SNCA	NM_000345 /// NM_001146054 /// NM_001146055 /// NM_007308	2.0435	0
57476	GRAMD1B	NM_001286563 /// NM_001286564 /// NM_020716 /// XM_005271619 /// XM_005271621 /// XM_005271622 /// XM_005271623 /// XM_005271624 /// XM_006718887 /// XM_006718888 /// XM_006718889 /// XM_006718890 /// XM_006718891 /// XM_006718892	2.043	0
283208	P4HA3	NM_001288748 /// NM_182904 /// NR_110031 /// XM_005273924 /// XR_247196	2.0418	0
3977	LIFR	NM_001127671 /// NM_002310	2.0255	0
3012	HIST1H2AE	NM_021052	2.0252	0
9615	GDA	NM_001242505 /// NM_001242506 /// NM_001242507 /// NM_004293 /// XM_005252317 /// XM_006717326	2.0232	0
4237	MFAP2	NM_001135247 /// NM_001135248 /// NM_002403 /// NM_017459	2.0221	0
56521	DNAJC12	NM_021800 /// NM_201262	2.0193	0
128553	TSHZ2	NM_001193421 /// NM_173485 /// XM_006723697	2.0179	0
1390	CREM	NM_001267562 /// NM_001267563 /// NM_001267564 /// NM_001267565 /// NM_001267566 /// NM_001267567 /// NM_001267568 /// NM_001267569 /// NM_001267570 /// NM_001881 /// NM_181571 /// NM_182717 /// NM_182718 /// NM_182719 /// NM_182720 /// NM_182721 /// NM_182722 /// NM_182723 /// NM_182724 /// NM_182725 /// NM_182769 /// NM_182770 /// NM_182771 /// NM_182772 /// NM_182850 /// NM_182853 /// NM_18301…	2.0118	0
72	ACTG2	NM_001199893 /// NM_001615	2.0105	0.0469229
7869 /// 102465526	MIR6872 /// SEMA3B	NM_001005914 /// NM_001290060 /// NM_001290061 /// NM_001290062 /// NM_001290063 /// NM_004636 /// NR_106932 /// NR_110697	2.0092	0
2027	ENO3	NM_001193503 /// NM_001976 /// NM_053013 /// XM_005256521	2.0084	0
400629	TEX19	NM_207459 /// XM_005256368	0.4996	0
1647	GADD45A	NM_001199741 /// NM_001199742 /// NM_001924	0.4988	0
1374 /// 5959 /// 100528022	BLOC1S1-RDH5 /// CPT1A /// RDH5	NM_001031847 /// NM_001199771 /// NM_001876 /// NM_002905 /// NR_037658 /// XM_005273762 /// XM_005273763	0.4979	0
10628	TXNIP	NM_006472	0.4978	0
2736	GLI2	NM_005270 /// NM_030379 /// NM_030380 /// NM_030381 /// XM_006712422 /// XM_006712423	0.4961	0
1368	CPM	NM_001005502 /// NM_001874 /// NM_198320 /// XM_005268653	0.4958	0
5163	PDK1	NM_001278549 /// NM_002610 /// NR_103729 /// NR_103731 /// XM_006712594 /// XM_006712595 /// XR_427093 /// XR_427094 /// XR_427095	0.4953	0
136	ADORA2B	NM_000676	0.4953	0
10903	MTMR11	NM_001145862 /// NM_006697 /// NM_181873 /// XM_006711135 /// XM_006711136 /// XM_006711137 /// XR_426759 /// XR_426760	0.4942	0
11142	PKIG	NM_001281444 /// NM_001281445 /// NM_007066 /// NM_181804 /// NM_181805	0.4942	0.191529
9249	DHRS3	NM_004753 /// XM_005263533 /// XM_005263534 /// XM_006711036	0.494	0
64759	TNS3	NM_022748	0.493	0
25759	SHC2	NM_012435 /// XM_005259529	0.492	0
55323	LARP6	NM_001286679 /// NM_018357 /// NM_197958	0.4914	0
137392	FAM92A1	NM_001283034 /// NM_145269 /// NR_104267 /// NR_104268 /// XM_005250783 /// XM_005250784 /// XM_005250786 /// XM_005250787 /// XM_006716506	0.4902	0
23048	FNBP1	NM_015033 /// XM_005251815 /// XM_005251816 /// XM_005251817 /// XM_005251818 /// XM_005251819 /// XM_005251820 /// XM_005251821 /// XM_005251822 /// XM_005251823 /// XM_005251824 /// XM_005251825 /// XM_005251826 /// XM_005251827 /// XM_005251828 /// XM_005251829 /// XM_005251830 /// XM_005251831 /// XM_005251832 /// XM_005251833 /// XM_005251834 /// XM_006717016 /// XM_006717017	0.4894	0
1109	AKR1C4	NM_001818	0.4887	0
5165	PDK3	NM_001142386 /// NM_005391	0.4879	0
3172	HNF4A	NM_000457 /// NM_001030003 /// NM_001030004 /// NM_001258355 /// NM_001287182 /// NM_001287183 /// NM_001287184 /// NM_175914 /// NM_178849 /// NM_178850 /// XM_005260407	0.4875	0.0829263
53335	BCL11A	NM_018014 /// NM_022893 /// NM_138553 /// NM_138559	0.4874	0
665	BNIP3L	NM_004331 /// XM_005273617	0.487	0
7403	KDM6A	NM_001291415 /// NM_001291416 /// NM_001291417 /// NM_001291418 /// NM_001291421 /// NM_021140 /// NR_111960 /// XM_005272655 /// XM_005272656 /// XM_005272657 /// XM_005272658 /// XM_005272659 /// XM_005272660 /// XM_005272661 /// XR_430507	0.4867	0
2781	GNAZ	NM_002073	0.4847	0.0829263
27445	PCLO	NM_014510 /// NM_033026 /// XM_006715926	0.4845	0
137392	FAM92A1	NM_001283034 /// NM_145269 /// NR_104267 /// NR_104268 /// XM_005250783 /// XM_005250784 /// XM_005250786 /// XM_005250787 /// XM_006716506	0.4837	0
53335	BCL11A	NM_018014 /// NM_022893 /// NM_138553 /// NM_138559	0.4829	0
412	STS	NM_000351 /// XM_005274511 /// XM_006724488	0.4819	0
23635	SSBP2	NM_001256732 /// NM_001256733 /// NM_001256734 /// NM_001256735 /// NM_001256736 /// NM_012446	0.4819	0.023273
6717	SRI	NM_001256891 /// NM_001256892 /// NM_003130 /// NM_198901 /// XM_006716097	0.4805	0
89870	TRIM15	NM_033229 /// NM_052812 /// XM_005249471 /// XM_005272907 /// XM_005274898 /// XM_005275063 /// XM_005275195 /// XM_005275319 /// XM_005275490 /// XM_005275628	0.4802	0
2888	GRB14	NM_004490 /// XM_005246477 /// XM_006712457 /// XR_427085	0.4796	0.0411192
7138	TNNT1	NM_001126132 /// NM_001126133 /// NM_001291774 /// NM_003283 /// XM_006723343 /// XM_006723344	0.4786	0.0829263
2736	GLI2	NM_005270 /// NM_030379 /// NM_030380 /// NM_030381 /// XM_006712422 /// XM_006712423	0.4781	0
3486	IGFBP3	NM_000598 /// NM_001013398	0.4776	0.0411192
3959	LGALS3BP	NM_005567	0.4757	0
89866	SEC16B	NM_033127	0.4743	0
55130	ARMC4	NM_001290020 /// NM_001290021 /// NM_018076 /// XM_005252485 /// XM_006717453 /// XM_006717454 /// XM_006717455	0.4735	0
7138	TNNT1	NM_001126132 /// NM_001126133 /// NM_001291774 /// NM_003283 /// XM_006723343 /// XM_006723344	0.4727	0.31714
114804	RNF157	NM_052916 /// XM_005257007 /// XM_005257009 /// XM_006721660 /// XM_006721661 /// XM_006721662	0.4717	0
5129	CDK18	NM_002596 /// NM_212502 /// NM_212503 /// XM_006711365 /// XR_426779 /// XR_426780 /// XR_426781 /// XR_426782 /// XR_426783 /// XR_426784	0.4705	0
23635	SSBP2	NM_001256732 /// NM_001256733 /// NM_001256734 /// NM_001256735 /// NM_001256736 /// NM_012446	0.4696	0
1808	DPYSL2	NM_001197293 /// NM_001244604 /// NM_001386	0.4691	0
7461	CLIP2	NM_003388 /// NM_032421	0.469	0
284018	C17orf58	NM_181655 /// NM_181656	0.4688	0
23462	HEY1	NM_001040708 /// NM_001282851 /// NM_012258	0.4668	0
7138	TNNT1	NM_001126132 /// NM_001126133 /// NM_001291774 /// NM_003283 /// XM_006723343 /// XM_006723344	0.4661	0.0767155
6781	STC1	NM_003155	0.4655	0
1612	DAPK1	NM_001288729 /// NM_001288730 /// NM_001288731 /// NM_004938 /// XM_005251757 /// XM_006716988	0.465	0
7026	NR2F2	NM_001145155 /// NM_001145156 /// NM_001145157 /// NM_021005	0.4641	0
23321	TRIM2	NM_001130067 /// NM_015271 /// XM_006714157 /// XM_006714158 /// XM_006714159 /// XM_006714160 /// XM_006714161 /// XM_006714162 /// XM_006714163 /// XM_006714164 /// XM_006714165	0.4633	0.023273	2.15843
23321	TRIM2	NM_001130067 /// NM_015271 /// XM_006714157 /// XM_006714158 /// XM_006714159 /// XM_006714160 /// XM_006714161 /// XM_006714162 /// XM_006714163 /// XM_006714164 /// XM_006714165	0.4629	0	2.16029
286052	LOC286052	---	0.4611	0	2.16873
6717	SRI	NM_001256891 /// NM_001256892 /// NM_003130 /// NM_198901 /// XM_006716097	0.4597	0	2.17533
114569	MAL2	NM_052886	0.4596	0	2.17581
629	CFB	NM_001710	0.4596	0	2.17581
63027	SLC22A23	NM_001286455 /// NM_001286456 /// NM_015482 /// NM_021945 /// NR_104448 /// XM_005249285 /// XM_006715165	0.4589	0	2.17912
6296	ACSM3	NM_005622 /// NM_202000 /// XM_005255466	0.4563	0	2.19154
64332	NFKBIZ	NM_001005474 /// NM_031419	0.456	0.358045	2.19298
954	ENTPD2	NM_001246 /// NM_203468	0.456	0	2.19298
79695	GALNT12	NM_024642 /// XM_006717287	0.455	0	2.1978
83699	SH3BGRL2	NM_031469	0.4543	0	2.20119
368 /// 653190 /// 730013 /// 101930322	ABCC6 /// ABCC6P1 /// ABCC6P2 /// LOC101930322	NM_001079528 /// NM_001171 /// NR_003569 /// NR_023387 /// XM_005255310 /// XM_005276048 /// XM_006725193 /// XM_006725194	0.4535	0	2.20507
55339 /// 84826	SFT2D3 /// WDR33	NM_001006622 /// NM_001006623 /// NM_018383 /// NM_032740 /// XM_005263697	0.4532	0	2.20653
51741	WWOX	NM_001291997 /// NM_016373 /// NM_018560 /// NM_130788 /// NM_130790 /// NM_130791 /// NM_130792 /// NM_130844 /// NR_120435 /// NR_120436 /// XM_006721195 /// XR_243411	0.4527	0	2.20897
83543	AIF1L	NM_001002260 /// NM_001185095 /// NM_001185096 /// NM_031426 /// NR_033701	0.4524	0	2.21043
10628	TXNIP	NM_006472	0.4512	0	2.21631
9056	SLC7A7	NM_001126105 /// NM_001126106 /// NM_003982 /// NR_040448 /// XM_006720302	0.4502	0.023273	2.22124
2941	GSTA4	NM_001512 /// XM_005249035	0.4494	0	2.22519
6383	SDC2	NM_002998 /// XM_005251019 /// XM_005251020 /// XM_006716614	0.4426	0	2.25938
284018	C17orf58	NM_181655 /// NM_181656	0.441	0	2.26757
5108	PCM1	NM_006197 /// XM_005273509 /// XM_005273512 /// XM_005273519 /// XM_005273520 /// XM_005273521 /// XM_006716336 /// XM_006716337 /// XM_006716338 /// XM_006716339 /// XM_006716340 /// XM_006716341 /// XM_006716342 /// XM_006716343 /// XM_006716344 /// XM_006716345 /// XM_006716346 /// XM_006716347 /// XM_006716348 /// XM_006716349 /// XM_006716350 /// XR_428310	0.44	0	2.27273
91947	ARRDC4	NM_183376	0.4391	0	2.27739
28984	RGCC	NM_014059	0.4373	0.023273	2.28676
1759	DNM1	NM_001005336 /// NM_001288737 /// NM_001288738 /// NM_001288739 /// NM_004408 /// XM_005251763 /// XM_005251764 /// XM_005251768 /// XM_005251769 /// XM_006716992 /// XM_006716993 /// XM_006716994 /// XR_242572 /// XR_242573	0.4372	0	2.28728
727	C5	NM_001735	0.4358	0	2.29463
6383	SDC2	NM_002998 /// XM_005251019 /// XM_005251020 /// XM_006716614	0.4328	0.0124343	2.31054
9706	ULK2	NM_001142610 /// NM_014683 /// XM_006721606	0.4319	0	2.31535
3134	HLA-F	NM_001098478 /// NM_001098479 /// NM_018950 /// XM_005249054 /// XM_005272809 /// XM_005274960 /// XM_005275115 /// XM_005275390 /// XM_005275547 /// XM_005275548 /// XM_006726089 /// XM_006726090 /// XM_006726091 /// XM_006726092	0.4319	0	2.31535
222166	MTURN	NM_152793 /// XM_005249652	0.4302	0	2.3245
23363	OBSL1	NM_001173408 /// NM_001173431 /// NM_015311 /// XM_005246421 /// XM_005246423 /// XM_005246424 /// XM_005246425 /// XM_005246427 /// XM_006712386 /// XM_006712387	0.43	0	2.32558
27324	TOX3	NM_001080430 /// NM_001146188 /// XM_005255892 /// XM_005255893	0.4299	0	2.32612
10451	VAV3	NM_001079874 /// NM_006113 /// XM_005270359 /// XM_005270360 /// XM_005270361	0.4289	0	2.33155
6920	TCEA3	NM_003196 /// XM_005245980 /// XM_006710864 /// XM_006710865 /// XM_006710866	0.4289	0	2.33155
4072	EPCAM	NM_002354	0.4281	0	2.3359
51090	PLLP	NM_015993	0.428	0	2.33645
6920	TCEA3	NM_003196 /// XM_005245980 /// XM_006710864 /// XM_006710865 /// XM_006710866	0.428	0	2.33645
8722	CTSF	NM_003793	0.4276	0	2.33863
3134	HLA-F	NM_001098478 /// NM_001098479 /// NM_018950 /// XM_005249054 /// XM_005272809 /// XM_005274960 /// XM_005275115 /// XM_005275390 /// XM_005275547 /// XM_005275548 /// XM_006726089 /// XM_006726090 /// XM_006726091 /// XM_006726092	0.4272	0	2.34082
5228	PGF	NM_001207012 /// NM_001293643 /// NM_002632 /// XM_005267761	0.4269	0.0767155	2.34247
2941	GSTA4	NM_001512 /// XM_005249035	0.4265	0	2.34467
4072	EPCAM	NM_002354	0.4253	0	2.35128
84441	MAML2	NM_032427	0.425	0	2.35294
8912	CACNA1H	NM_001005407 /// NM_021098 /// XM_005255652 /// XM_006720963 /// XM_006720964 /// XM_006720965 /// XM_006720966 /// XM_006720967 /// XM_006720968 /// XM_006720969	0.4225	0	2.36686
23362	PSD3	NM_015310 /// NM_206909 /// XM_005273461 /// XM_006716318 /// XM_006716319 /// XM_006716320 /// XM_006716321 /// XM_006716322	0.4215	0	2.37248
1808	DPYSL2	NM_001197293 /// NM_001244604 /// NM_001386	0.4207	0	2.37699
780 /// 100616237	DDR1 /// MIR4640	NM_001202521 /// NM_001202522 /// NM_001202523 /// NM_001954 /// NM_013993 /// NM_013994 /// NR_039783 /// XM_005249385 /// XM_005249386 /// XM_005249387 /// XM_005249389 /// XM_005272873 /// XM_005272874 /// XM_005272875 /// XM_005272877 /// XM_005275027 /// XM_005275028 /// XM_005275030 /// XM_005275031 /// XM_005275162 /// XM_005275163 /// XM_005275164 /// XM_005275166 /// XM_005275457 /// XM_…	0.42	0	2.38095
57706	DENND1A	NM_020946 /// NM_024820 /// XM_005252109 /// XM_005252111 /// XM_005252113 /// XM_006717195	0.4186	0	2.38892
80303	EFHD1	NM_001243252 /// NM_025202	0.4181	0	2.39177
23321	TRIM2	NM_001130067 /// NM_015271 /// XM_006714157 /// XM_006714158 /// XM_006714159 /// XM_006714160 /// XM_006714161 /// XM_006714162 /// XM_006714163 /// XM_006714164 /// XM_006714165	0.4176	0	2.39464
8228	PNPLA4	NM_001142389 /// NM_001172672 /// NM_004650	0.4157	0	2.40558
91860	CALML4	NM_001031733 /// NM_001286694 /// NM_001286695 /// NM_033429 /// NR_104583	0.4151	0	2.40906
114926	SMIM19	NM_001135674 /// NM_001135675 /// NM_001135676 /// NM_138436 /// XM_005273398	0.4132	0	2.42014
91703	ACY3	NM_080658	0.4126	0	2.42365
112399	EGLN3	NM_022073 /// XM_006720015	0.412	0	2.42718
875	CBS	NM_000071 /// NM_001178008 /// NM_001178009 /// XM_006724057	0.412	0	2.42718
6920	TCEA3	NM_003196 /// XM_005245980 /// XM_006710864 /// XM_006710865 /// XM_006710866	0.411	0	2.43309
1368	CPM	NM_001005502 /// NM_001874 /// NM_198320 /// XM_005268653	0.4084	0	2.44858
8111	GPR68	NM_001177676 /// NM_003485 /// XM_005268110 /// XM_005268111 /// XM_005268112 /// XM_006720262 /// XM_006720263	0.4075	0	2.45399
10656	KHDRBS3	NM_006558 /// XM_005250757 /// XM_005250758 /// XR_242372 /// XR_242374	0.4059	0	2.46366
2888	GRB14	NM_004490 /// XM_005246477 /// XM_006712457 /// XR_427085	0.4055	0	2.46609
4638	MYLK	NM_005965 /// NM_053025 /// NM_053026 /// NM_053027 /// NM_053028 /// NM_053029 /// NM_053030 /// NM_053031 /// NM_053032 /// XM_005247492 /// XM_005247493 /// XM_005247494 /// XM_006713649	0.4051	0	2.46853
26298	EHF	NM_001206615 /// NM_001206616 /// NM_012153 /// XM_005252857 /// XM_005252858 /// XM_005252860 /// XM_005252861 /// XM_005252862 /// XM_006718176	0.4047	0.220192	2.47097
4072	EPCAM	NM_002354	0.4044	0	2.4728
6197	RPS6KA3	NM_004586 /// XM_005274573 /// XM_005274575 /// XM_005274576 /// XM_005274577 /// XM_006724505 /// XM_006724506 /// XM_006724507	0.4035	0	2.47831
55757	UGGT2	NM_020121	0.4028	0	2.48262
222166	MTURN	NM_152793 /// XM_005249652	0.4015	0	2.49066
6296	ACSM3	NM_005622 /// NM_202000 /// XM_005255466	0.4003	0	2.49813
25840	METTL7A	NM_014033 /// XM_006719332	0.3996	0	2.5025
412	STS	NM_000351 /// XM_005274511 /// XM_006724488	0.3985	0	2.50941
1508	CTSB	NM_001908 /// NM_147780 /// NM_147781 /// NM_147782 /// NM_147783 /// XM_006716244 /// XM_006716245	0.3981	0	2.51193		2.51193
1508	CTSB	NM_001908 /// NM_147780 /// NM_147781 /// NM_147782 /// NM_147783 /// XM_006716244 /// XM_006716245	0.3961	0	2.52461		2.52461
64798	DEPTOR	NM_001283012 /// NM_022783	0.3953	0	2.52972
148304	C1orf74	NM_152485	0.3942	0	2.53678
1508	CTSB	NM_001908 /// NM_147780 /// NM_147781 /// NM_147782 /// NM_147783 /// XM_006716244 /// XM_006716245	0.3935	0	2.5413
875	CBS	NM_000071 /// NM_001178008 /// NM_001178009 /// XM_006724057	0.3932	0	2.54323
158511 /// 389903	CSAG1 /// CSAG3	NM_001102576 /// NM_001129826 /// NM_001129828 /// NM_153478 /// NM_153479 /// NM_203311 /// XM_006724810	0.3932	0	2.54323
2941	GSTA4	NM_001512 /// XM_005249035	0.3931	0	2.54388
2786	GNG4	NM_001098721 /// NM_001098722 /// NM_004485 /// XM_006711761 /// XM_006711762	0.3931	0	2.54388
10656	KHDRBS3	NM_006558 /// XM_005250757 /// XM_005250758 /// XR_242372 /// XR_242374	0.391	0	2.55754
1050	CEBPA	NM_001285829 /// NM_001287424 /// NM_001287435 /// NM_004364	0.3904	0	2.56148
6662	SOX9	NM_000346	0.3893	0	2.56871
3134	HLA-F	NM_001098478 /// NM_001098479 /// NM_018950 /// XM_005249054 /// XM_005272809 /// XM_005274960 /// XM_005275115 /// XM_005275390 /// XM_005275547 /// XM_005275548 /// XM_006726089 /// XM_006726090 /// XM_006726091 /// XM_006726092	0.3888	0	2.57202
3481 /// 723961	IGF2 /// INS-IGF2	NM_000612 /// NM_001007139 /// NM_001042376 /// NM_001127598 /// NM_001291861 /// NM_001291862 /// NR_003512	0.3884	0	2.57467
157506	RDH10	NM_172037	0.3877	0.0890802	2.57931
55521	TRIM36	NM_001017397 /// NM_001017398 /// NM_018700 /// XM_005272031 /// XM_005272034	0.3852	0	2.59605
221061	FAM171A1	NM_001010924	0.3845	0	2.60078
3428	IFI16	NM_001206567 /// NM_005531 /// XM_005245127 /// XM_006711290	0.381	0.0124343	2.62467
91947	ARRDC4	NM_183376	0.3796	0	2.63435
768	CA9	NM_001216 /// XM_006716866 /// XM_006716867 /// XM_006716868 /// XM_006716869 /// XM_006716870 /// XR_428428 /// XR_428429	0.3795	0	2.63505
5698	PSMB9	NM_002800 /// NM_148954	0.379	0	2.63852
2941	GSTA4	NM_001512 /// XM_005249035	0.3747	0	2.6688
8228	PNPLA4	NM_001142389 /// NM_001172672 /// NM_004650	0.3741	0	2.67308
6717	SRI	NM_001256891 /// NM_001256892 /// NM_003130 /// NM_198901 /// XM_006716097	0.3732	0	2.67953
3428	IFI16	NM_001206567 /// NM_005531 /// XM_005245127 /// XM_006711290	0.3708	0.0124343	2.69687
6038	RNASE4	NM_001282192 /// NM_001282193 /// NM_002937 /// NM_194430 /// NM_194431	0.3694	0	2.70709
768	CA9	NM_001216 /// XM_006716866 /// XM_006716867 /// XM_006716868 /// XM_006716869 /// XM_006716870 /// XR_428428 /// XR_428429	0.3677	0	2.71961	2.71961
768	CA9	NM_001216 /// XM_006716866 /// XM_006716867 /// XM_006716868 /// XM_006716869 /// XM_006716870 /// XR_428428 /// XR_428429	0.3644	0	2.74424	2.74424
9241	NOG	NM_005450	0.3631	0	2.75406
8519	IFITM1	NM_003641	0.3627	0	2.7571
1602	DACH1	NM_004392 /// NM_080759 /// NM_080760	0.3602	0	2.77624
3428	IFI16	NM_001206567 /// NM_005531 /// XM_005245127 /// XM_006711290	0.3588	0	2.78707
26035	GLCE	NM_015554 /// XM_005254298 /// XM_005254299	0.3588	0	2.78707
157506	RDH10	NM_172037	0.3582	0	2.79174
2171 /// 220832	FABP5 /// FABP5P3	NM_001444 /// NR_002935	0.3508	0	2.85063
8519	IFITM1	NM_003641	0.3507	0	2.85144
5105	PCK1	NM_002591 /// XM_006723802	0.349	0	2.86533
6717	SRI	NM_001256891 /// NM_001256892 /// NM_003130 /// NM_198901 /// XM_006716097	0.3483	0	2.87109
2171	FABP5	NM_001444	0.347	0	2.88184
116496	FAM129A	NM_052966	0.3446	0	2.90192	2.90192
116496	FAM129A	NM_052966	0.3429	0	2.9163	2.9163
55893 /// 157574	FBXO16 /// ZNF395	NM_001258211 /// NM_018660 /// NM_172366	0.3406	0	2.936
57509	MTUS1	NM_001001924 /// NM_001001925 /// NM_001001927 /// NM_001001931 /// NM_001166393 /// NM_020749 /// XM_005273577 /// XM_005273578 /// XM_005273579 /// XM_005273580 /// XM_005273581 /// XM_005273582 /// XM_005273583 /// XR_247126	0.3391	0	2.94898
286133	SCARA5	NM_173833	0.3377	0	2.96121
6690	SPINK1	NM_003122 /// XM_005268501	0.3376	0	2.96209
288	ANK3	NM_001149 /// NM_001204403 /// NM_001204404 /// NM_020987 /// XM_005269715 /// XM_005269716 /// XM_006717782 /// XM_006717783 /// XM_006717784 /// XM_006717785 /// XM_006717786 /// XM_006717787 /// XM_006717788 /// XM_006717789 /// XM_006717790 /// XM_006717791 /// XM_006717792 /// XM_006717793 /// XM_006717794 /// XM_006717795 /// XM_006717796 /// XM_006717797 /// XM_006717798 /// XM_006717799 /…	0.3376	0	2.96209
6717	SRI	NM_001256891 /// NM_001256892 /// NM_003130 /// NM_198901 /// XM_006716097	0.337	0	2.96736
54504	CPVL	NM_019029 /// NM_031311 /// XM_005249786	0.3367	0	2.97
57210	SLC45A4	NM_001080431 /// NM_001286646 /// NM_001286648 /// XM_006716604 /// XM_006716605	0.336	0	2.97619
30818	KCNIP3	NM_001034914 /// NM_013434	0.3354	0	2.98151
2170	FABP3	NM_004102	0.3347	0	2.98775
8864	PER2	NM_003894 /// NM_022817 /// XM_005246111 /// XM_006712824	0.3343	0	2.99133
5105	PCK1	NM_002591 /// XM_006723802	0.3332	0	3.0012
6717	SRI	NM_001256891 /// NM_001256892 /// NM_003130 /// NM_198901 /// XM_006716097	0.3321	0	3.01114
5698	PSMB9	NM_002800 /// NM_148954	0.3301	0	3.02939
2786	GNG4	NM_001098721 /// NM_001098722 /// NM_004485 /// XM_006711761 /// XM_006711762	0.327	0	3.0581
7291	TWIST1	NM_000474 /// XM_006715769 /// XR_428085 /// XR_428086 /// XR_428087	0.3256	0	3.07125
9734	HDAC9	NM_001204144 /// NM_001204145 /// NM_001204146 /// NM_001204147 /// NM_001204148 /// NM_014707 /// NM_058176 /// NM_058177 /// NM_178423 /// NM_178425 /// XM_006715802 /// XM_006715803	0.3249	0	3.07787
1602	DACH1	NM_004392 /// NM_080759 /// NM_080760	0.3227	0	3.09885
55244	SLC47A1	NM_018242	0.3173	0	3.15159
3081	HGD	NM_000187 /// XM_005247412 /// XM_005247413 /// XM_005247414	0.3137	0.0829263	3.18776
88	ACTN2	NM_001103 /// NM_001278343 /// NM_001278344	0.3116	0	3.20924
3046	HBE1	NM_005330	0.3112	0	3.21337
9502	XAGE2	NM_130777 /// XM_006724614	0.3106	0	3.21958
140462	ASB9	NM_001031739 /// NM_001168530 /// NM_001168531 /// NM_024087 /// XM_005274446 /// XM_005274448 /// XM_006724465 /// XM_006724466	0.3103	0	3.22269
288	ANK3	NM_001149 /// NM_001204403 /// NM_001204404 /// NM_020987 /// XM_005269715 /// XM_005269716 /// XM_006717782 /// XM_006717783 /// XM_006717784 /// XM_006717785 /// XM_006717786 /// XM_006717787 /// XM_006717788 /// XM_006717789 /// XM_006717790 /// XM_006717791 /// XM_006717792 /// XM_006717793 /// XM_006717794 /// XM_006717795 /// XM_006717796 /// XM_006717797 /// XM_006717798 /// XM_006717799 /…	0.3035	0	3.29489
5627	PROS1	NM_000313 /// XM_005247626	0.303	0	3.30033
2153	F5	NM_000130	0.301	0	3.32226
10021	HCN4	NM_005477	0.2864	0	3.49162
3426	CFI	NM_000204 /// XM_005262975 /// XM_005262976 /// XM_006714209 /// XM_006714210	0.2851	0	3.50754
100133941	CD24	NM_001291737 /// NM_001291738 /// NM_001291739 /// NM_013230 /// NR_117089 /// NR_117090 /// XM_005278329	0.2826	0	3.53857
3047 /// 3048	HBG1 /// HBG2	NM_000184 /// NM_000559	0.2814	0	3.55366
2065	ERBB3	NM_001005915 /// NM_001982	0.2774	0	3.6049
120	ADD3	NM_001121 /// NM_016824 /// NM_019903 /// XM_005269529 /// XM_005269530 /// XM_005269531 /// XM_005269533 /// XM_005269534 /// XM_005269535 /// XM_006717626 /// XM_006717627 /// XM_006717628 /// XM_006717629	0.2771	0	3.60881
88	ACTN2	NM_001103 /// NM_001278343 /// NM_001278344	0.2756	0	3.62845
55893	ZNF395	NM_018660	0.2729	0	3.66435
79853	TM4SF20	NM_024795	0.2691	0	3.71609
6414	SEPP1	NM_001085486 /// NM_001093726 /// NM_005410	0.2631	0	3.80084
83648	FAM167A	NM_053279 /// XM_005272398	0.2587	0	3.86548
6414	SEPP1	NM_001085486 /// NM_001093726 /// NM_005410	0.2506	0	3.99042
4703	NEB	NM_001164507 /// NM_001164508 /// NM_001271208 /// NM_004543 /// XM_005246590 /// XM_005246591 /// XM_005246592 /// XM_005246593 /// XM_005246594 /// XM_005246595 /// XM_005246596 /// XM_005246597 /// XM_005246598 /// XM_005246599 /// XM_005246600 /// XM_005246601 /// XM_005246602 /// XM_005246603 /// XM_005246604 /// XM_005246606 /// XM_005246608 /// XM_005246610 /// XM_005246611 /// XM_00524661…	0.2506	0.0411192	3.99042
2543 /// 2574 /// 26749 /// 645037 /// 729408 /// 729447 /// 100101629	GAGE1 /// GAGE2A /// GAGE2B /// GAGE2C /// GAGE2D /// GAGE2E /// GAGE8	NM_001040663 /// NM_001098407 /// NM_001098411 /// NM_001127200 /// NM_001127212 /// NM_001468 /// NM_001472 /// NM_012196 /// NR_102272	0.245	0	4.08163
1545	CYP1B1	NM_000104	0.2409	0	4.1511
5627	PROS1	NM_000313 /// XM_005247626	0.2395	0	4.17537
83992	CTTNBP2	NM_033427 /// XM_005250634 /// XM_005250635	0.2354	0	4.24809
11199	ANXA10	NM_007193 /// XM_006714073	0.2288	0	4.37063
4640	MYO1A	NM_001256041 /// NM_005379	0.2193	0	4.55996
1545	CYP1B1	NM_000104	0.2077	0	4.81464
145270	PRIMA1	NM_178004 /// NM_178013 /// XM_006720044 /// XM_006725162 /// XR_429292 /// XR_430712	0.2039	0	4.90436
55450	CAMK2N1	NM_018584	0.1981	0	5.04796
3047	HBG1	NM_000559	0.193	0	5.18135
119467	CLRN3	NM_152311	0.1724	0	5.80046
1644	DDC	NM_000790 /// NM_001082971 /// NM_001242886 /// NM_001242887 /// NM_001242888 /// NM_001242889 /// NM_001242890 /// XM_005271745	0.166	0	6.0241
1545	CYP1B1	NM_000104	0.1638	0	6.10501
4703	NEB	NM_001164507 /// NM_001164508 /// NM_001271208 /// NM_004543 /// XM_005246590 /// XM_005246591 /// XM_005246592 /// XM_005246593 /// XM_005246594 /// XM_005246595 /// XM_005246596 /// XM_005246597 /// XM_005246598 /// XM_005246599 /// XM_005246600 /// XM_005246601 /// XM_005246602 /// XM_005246603 /// XM_005246604 /// XM_005246606 /// XM_005246608 /// XM_005246610 /// XM_005246611 /// XM_00524661…	0.1635	0	6.11621
10687	PNMA2	NM_007257	0.1565	0	6.38978
85477	SCIN	NM_001112706 /// NM_033128	0.1439	0	6.94927
220965	FAM13C	NM_001001971 /// NM_001143773 /// NM_001166698 /// NM_198215 /// XM_005269618 /// XM_005269619 /// XM_006717702 /// XM_006717703	0.1435	0	6.96864
8490	RGS5	NM_001195303 /// NM_001254748 /// NM_001254749 /// NM_003617 /// NM_025226 /// NR_045630	0.1357	0	7.3692
151473	SLC16A14	NM_152527 /// XM_005246353 /// XM_005246354	0.1243	0	8.04505
8712	PAGE1	NM_003785	0.1187	0	8.4246
55504	TNFRSF19	NM_001204458 /// NM_001204459 /// NM_018647 /// NM_148957 /// XM_005266445 /// XM_005266446	0.1152	0	8.68056
10687	PNMA2	NM_007257	0.1099	0	9.09918
51050	PI15	NM_015886 /// XM_005251255 /// XM_006716453	0.0997	0	10.0301
5121	PCP4	NM_006198	0.0836	0	11.9617
5967	REG1A	NM_002909	0.083	0	12.0482
