# Supplementary material for: Downregulation of histone methyltransferase SET8 inhibits progression of hepatocellular carcinoma
Source: Sci Rep. 2020 Mar 11;10:4490. doi: 10.1038/s41598-020-61402-7 (PMC7066161; doi:10.1038/s41598-020-61402-7)
Supplement: Supplementary file 3 — Dataset 2. [file 41598_2020_61402_MOESM3_ESM.xlsx]

## Sheet: Sheet1
Supplementary Table S2. Biological network analysis of genes with significantly altered expression following SET8 knockdown in SMMC-7721 cells.
Category	Term	Ratio Of Protein In GeneSet	Number Of Protein In GeneSet	Protein From Network	P-value	FDR	Nodes
Protein modification	Post-translational protein phosphorylation(R)	0.0096	107	8	5.54e-06	0.000609	TNC,IGFBP4,IGFBP3,SDC2,IGFBP7,FBN1,CYR61,F5
	Cellular protein metabolic process(G)	0.0156	192	10	3.8e-06	0.000784	TNC,IGFBP4,IGFBP3,SDC2,IGFBP7,IGF2,FBN1,CYR61,F5,ADORA2B
	Post-translational protein modification(G)	0.0286	352	10	0.000568	0.0221	TNC,IGFBP4,IGFBP3,OBSL1,SDC2,IGFBP7,FBN1,CYR61,F5,PSMB9
	Histone H3 deacetylation(G)	0.0015	19	2	0.0105	0.0739	HDAC9,PER2
	Negative regulation of cyclin-dependent protein serine/threonine kinase activity(G)	0.0019	23	2	0.0151	0.0774	NR2F2,CEBPA
	Regulation of histone modification(G)	0.0002	2	1	0.016	0.0774	IGF2
	Positive regulation of protein phosphorylation(G)	0.0102	125	4	0.0188	0.0774	CCND1,SOX9,IGF2,CYR61
	Regulation of protein metabolic process(G)	0.0004	5	1	0.0395	0.0774	LDLR
Transcription regulation	Positive regulation of gene expression(G)	0.0227	279	11	1.66e-05	0.00243	TNC,CLU,ACTG2,ANK3,TWIST1,SEC16B,BCL11A,ACTA1,TTN,ERBB3,LDLR
	Negative regulation of transcription from RNA polymerase II promoter(G)	0.0592	727	15	0.000718	0.0258	CCND1,MAF,CREM,TWIST1,BCL11A,IGF2,NR2F2,GLI2,HEY1,AHRR,CEBPA,HDAC9,WWOX,KCNIP3,PER2
	Validated targets of C-MYC transcriptional repression(N)	0.0054	60	4	0.00208	0.0499	CLU,CCND1,GADD45A,CEBPA
	AP-1 transcription factor network(N)	0.0063	70	4	0.0036	0.0684	CCND1,MAF,CYR61,ACTA1
	Negative regulation of transcription regulatory region DNA binding(G)	0.0011	13	2	0.00507	0.0642	HEY1,PER2
	C-MYB transcription factor network(N)	0.0073	82	4	0.00626	0.0813	CCND1,MAF,ADORA2B,CEBPA
	RNA Polymerase II Transcription(R)	0.0738	826	14	0.0141	0.1266	MAML2,CCND1,SOX9,IGFBP3,LIFR,MAF,TWIST1,GADD45A,COL1A1,GLI2,HEY1,HNF4A,WWOX,PSMB9
	Positive regulation of transcription from RNA polymerase II promoter(G)	0.0815	1002	15	0.0143	0.0774	MAML2,FGF2,RPS6KA3,SOX9,MAF,CREM,TWIST1,CYR61,GLI2,HEY1,HNF4A,IL11,AHRR,CEBPA,WWOX
	Transcriptional misregulation in cancer(K)	0.0161	180	5	0.0222	0.1425	IGFBP3,MAF,JUP,CEBPA,PER2
Cell cycle	Negative regulation of cell death(G)	0.0041	51	3	0.00833	0.0667	CLU,FGF2,CYR61
	Cellular senescence(K)	0.0138	154	5	0.0122	0.1212	CALML4,CCND1,IGFBP3,ITPR1,GADD45A
	Re-entry into mitotic cell cycle(G)	0.0002	2	1	0.016	0.0774	CCND1
Cell proliferation	Regulation of cell growth(G)	0.0054	66	4	0.00209	0.0459	IGFBP4,IGFBP3,IGFBP7,CYR61
	Regulation of cell proliferation involved in tissue homeostasis(G)	0.0001	1	1	0.00802	0.0642	SOX9
	Regulation of cell proliferation(G)	0.0137	168	4	0.0474	0.0774	SOX9,JUP,ERBB3,EGLN3
Cell migration	Substrate-dependent cell migration, cell attachment to substrate(G)	0.0002	2	1	0.016	0.0774	TNFRSF12A
	Cell migration(G)	0.0131	161	4	0.0417	0.0774	SDC2,JUP,L1CAM,CD24
Cell adhesion	Cell adhesion(G)	0.0321	395	10	0.00135	0.0365	COL12A1,TNC,CYP1B1,SCN1B,ACTN2,COL4A6,IGFBP7,L1CAM,CYR61,CDH11
	E-cadherin signaling in the nascent adherens junction(N)	0.0032	36	3	0.00415	0.0706	CCND1,RAP1A,JUP
	Cell-cell adhesion(G)	0.0072	88	3	0.0347	0.0774	SOX9,JUP,CD24
	Negative regulation of cell adhesion(G)	0.0029	36	2	0.0345	0.0774	TNC,ERBB3
	Positive regulation of cell adhesion(G)	0.0033	40	2	0.0417	0.0774	TPM1,VAV3
Apoptotic	Positive regulation of extrinsic apoptotic signaling pathway(G)	0.0018	22	2	0.0139	0.0774	TNFRSF12A,WWOX
	Adherens junction organization(G)	0.0029	36	3	0.0032	0.0575	JUP,CDH11,CDH12
	Intrinsic apoptotic signaling pathway in response to oxidative stress(G)	0.0011	13	2	0.00507	0.0642	CYP1B1,PDK1
	Extrinsic apoptotic signaling pathway(G)	0.0032	39	2	0.0399	0.0774	TNFRSF12A,WWOX
Cytokine	Regulation of cellular response to growth factor stimulus(G)	0.0002	2	2	0.000127	0.0114	FBN2,FBN1
	Cytoskeletal regulation by Rho GTPase(P)	0.0003	3	1	0.0262	0.1572	MYLK
Blood vessel	Positive regulation of vascular endothelial growth factor production(G)	0.002	25	3	0.00114	0.0331	CYP1B1,C5,ADORA2B
	Blood vessel morphogenesis(G)	0.0014	17	2	0.00849	0.0679	CYP1B1,NR2F2
	Positive regulation of angiogenesis(G)	0.0096	118	4	0.0156	0.0774	FGF2,CYP1B1,TWIST1,C5
	Regulation of vasculogenesis(G)	0.0002	2	1	0.016	0.0774	HEY1
	Regulation of angiogenesis(G)	0.0021	26	2	0.019	0.0774	FGF2,TNFRSF12A
Signaling pathway	Wnt signaling pathway(P)	0.0239	267	7	0.00975	0.1012	ACTG2,CCND1,ITPR1,ACTA1,CDH11,CDH12,GNG4
	Signaling by VEGF(R)	0.0084	94	4	0.00998	0.1012	SHC2,ITPR1,JUP,VAV3
	Notch signaling pathway(N)	0.0046	52	4	0.00124	0.0359	MAML2,CCND1,DNM1,MFAP5
	Regulation of cytokine-mediated signaling pathway(G)	0.0007	8	2	0.00197	0.0454	LIFR,CD24
	Pathways in cancer(K)	0.0355	397	9	0.00876	0.1012	FGF2,CCND1,COL4A6,JUP,FGF12,GLI2,CEBPA,GNG4,EGLN3
	PI3K-Akt signaling pathway(K)	0.0305	341	8	0.011	0.1096	TNC,FGF2,CCND1,COL4A6,PCK1,COL1A1,FGF12,GNG4
	Notch signaling pathway(G)	0.0087	107	4	0.0112	0.0774	MAML2,SOX9,HEY1,CEBPA
	Integrin signalling pathway(P)	0.0141	158	5	0.0135	0.1212	COL12A1,ACTN2,COL4A6,RAP1A,COL1A1
	Ras signaling pathway(K)	0.0205	229	6	0.0164	0.1312	CALML4,FGF2,SHC2,RAP1A,FGF12,GNG4
	Signaling by NOTCH1(R)	0.0054	60	3	0.0165	0.1321	MAML2,HEY1,HDAC9
	PI3 kinase pathway(P)	0.0023	26	2	0.0226	0.1425	CCND1,GADD45A
	p53 signaling pathway(K)	0.0062	69	3	0.0237	0.1425	CCND1,IGFBP3,GADD45A
	MAPK signaling pathway(K)	0.0228	255	6	0.0261	0.1566	FGF2,RPS6KA3,CACNA1H,RAP1A,GADD45A,FGF12
	Rap1 signaling pathway(K)	0.019	212	5	0.0406	0.1849	CALML4,FGF2,RAP1A,FGF12,ADORA2B
Others	Oxygen transport(G)	0.0008	10	3	7.97e-05	0.00909	HBE1,HBG2,HBG1
	Extracellular matrix organization(G)	0.0151	186	9	2.12e-05	0.00273	TNC,FGF2,SOX9,COL4A6,FBN2,COL1A1,FBN1,CYR61,MFAP5
	Alcoholism(K)	0.0161	180	9	3.4e-05	0.00299	CALML4,HIST1H2AC,HIST1H2BH,HIST1H2BD,SHC2,ADORA2B,HIST1H2BJ,HDAC9,GNG4
	Intrahepatic bile duct development(G)	0.0001	1	1	0.00802	0.0642	SOX9
	Endocytosis(G)	0.0091	112	4	0.0131	0.0774	DPYSL2,FNBP1,DNM1,LDLR
	Positive regulation of extracellular matrix assembly(G)	0.0002	3	1	0.0239	0.0774	SOX9
	Liver regeneration(G)	0.0027	33	2	0.0295	0.0774	CCND1,RAP1A
FDR, false discovery rate.

## Sheet: Sheet2
Category	Term	RatioOfProteinInGeneSet	NumberOfProteinInGeneSet	ProteinFromNetwork	P-value	FDR	Nodes
Cell cycle	cellular protein metabolic process(G)	0.0156	192	10	3.8e-06	0.000784	TNC,IGFBP4,IGFBP3,SDC2,IGFBP7,IGF2,FBN1,CYR61,F5,ADORA2B
	Post-translational protein phosphorylation(R)	0.0096	107	8	5.54e-06	0.000609	TNC,IGFBP4,IGFBP3,SDC2,IGFBP7,FBN1,CYR61,F5
	positive regulation of gene expression(G)	0.0227	279	11	1.66e-05	0.00243	TNC,CLU,ACTG2,ANK3,TWIST1,SEC16B,BCL11A,ACTA1,TTN,ERBB3,LDLR
	extracellular matrix organization(G)	0.0151	186	9	2.12e-05	0.00273	TNC,FGF2,SOX9,COL4A6,FBN2,COL1A1,FBN1,CYR61,MFAP5
	Alcoholism(K)	0.0161	180	9	3.4e-05	0.00299	CALML4,HIST1H2AC,HIST1H2BH,HIST1H2BD,SHC2,ADORA2B,HIST1H2BJ,HDAC9,GNG4
	Focal adhesion(K)	0.018	201	9	7.88e-05	0.00575	TNC,MYLK,CCND1,COL4A6,SHC2,RAP1A,COL1A1,MYLPF,VAV3
	oxygen transport(G)	0.0008	10	3	7.97e-05	0.00909	HBE1,HBG2,HBG1
	regulation of cellular response to growth factor stimulus(G)	0.0002	2	2	0.000127	0.0114	FBN2,FBN1
Genome/DNA	endothelial cell-cell adhesion(G)	0.0003	4	2	0.000503	0.0206	CYP1B1,JUP
	post-translational protein modification(G)	0.0286	352	10	0.000568	0.0221	TNC,IGFBP4,IGFBP3,OBSL1,SDC2,IGFBP7,FBN1,CYR61,F5,PSMB9
	negative regulation of transcription from RNA polymerase II promoter(G)	0.0592	727	15	0.000718	0.0258	CCND1,MAF,CREM,TWIST1,BCL11A,IGF2,NR2F2,GLI2,HEY1,AHRR,CEBPA,HDAC9,WWOX,KCNIP3,PER2
	L1CAM interactions(R)	0.0073	82	5	0.000855	0.0308	RPS6KA3,DPYSL2,SCN1B,L1CAM,CD24
	positive regulation of vascular endothelial growth factor production(G)	0.002	25	3	0.00114	0.0331	CYP1B1,C5,ADORA2B
	Notch signaling pathway(N)	0.0046	52	4	0.00124	0.0359	MAML2,CCND1,DNM1,MFAP5
	cell adhesion(G)	0.0321	395	10	0.00135	0.0365	COL12A1,TNC,CYP1B1,SCN1B,ACTN2,COL4A6,IGFBP7,L1CAM,CYR61,CDH11
RNA (mRNA, ncRNA)	regulation of cytokine-mediated signaling pathway(G)	0.0007	8	2	0.00197	0.0454	LIFR,CD24
	Validated targets of C-MYC transcriptional repression(N)	0.0054	60	4	0.00208	0.0499	CLU,CCND1,GADD45A,CEBPA
	regulation of cell growth(G)	0.0054	66	4	0.00209	0.0459	IGFBP4,IGFBP3,IGFBP7,CYR61
	adherens junction organization(G)	0.0029	36	3	0.0032	0.0575	JUP,CDH11,CDH12
	AP-1 transcription factor network(N)	0.0063	70	4	0.0036	0.0684	CCND1,MAF,CYR61,ACTA1
Apoptosis	E-cadherin signaling in the nascent adherens junction(N)	0.0032	36	3	0.00415	0.0706	CCND1,RAP1A,JUP
	intrinsic apoptotic signaling pathway in response to oxidative stress(G)	0.0011	13	2	0.00507	0.0642	CYP1B1,PDK1
	negative regulation of transcription regulatory region DNA binding(G)	0.0011	13	2	0.00507	0.0642	HEY1,PER2
	C-MYB transcription factor network(N)	0.0073	82	4	0.00626	0.0813	CCND1,MAF,ADORA2B,CEBPA
Extracellular activity	intrahepatic bile duct development(G)	0.0001	1	1	0.00802	0.0642	SOX9
	regulation of cell proliferation involved in tissue homeostasis(G)	0.0001	1	1	0.00802	0.0642	SOX9
Cancer related	negative regulation of cell death(G)	0.0041	51	3	0.00833	0.0667	CLU,FGF2,CYR61
	blood vessel morphogenesis(G)	0.0014	17	2	0.00849	0.0679	CYP1B1,NR2F2
	Pathways in cancer(K)	0.0355	397	9	0.00876	0.1012	FGF2,CCND1,COL4A6,JUP,FGF12,GLI2,CEBPA,GNG4,EGLN3
Signaling pathway	Wnt signaling pathway(P)	0.0239	267	7	0.00975	0.1012	ACTG2,CCND1,ITPR1,ACTA1,CDH11,CDH12,GNG4
	Signaling by VEGF(R)	0.0084	94	4	0.00998	0.1012	SHC2,ITPR1,JUP,VAV3
	histone H3 deacetylation(G)	0.0015	19	2	0.0105	0.0739	HDAC9,PER2
	PI3K-Akt signaling pathway(K)	0.0305	341	8	0.011	0.1096	TNC,FGF2,CCND1,COL4A6,PCK1,COL1A1,FGF12,GNG4
	Notch signaling pathway(G)	0.0087	107	4	0.0112	0.0774	MAML2,SOX9,HEY1,CEBPA
	activation of MAPK activity(G)	0.0088	108	4	0.0116	0.0774	FGF2,SHC2,C5,ADORA2B
	Cellular senescence(K)	0.0138	154	5	0.0122	0.1212	CALML4,CCND1,IGFBP3,ITPR1,GADD45A
	endocytosis(G)	0.0091	112	4	0.0131	0.0774	DPYSL2,FNBP1,DNM1,LDLR
	Integrin signalling pathway(P)	0.0141	158	5	0.0135	0.1212	COL12A1,ACTN2,COL4A6,RAP1A,COL1A1
	positive regulation of extrinsic apoptotic signaling pathway(G)	0.0018	22	2	0.0139	0.0774	TNFRSF12A,WWOX
	RNA Polymerase II Transcription(R)	0.0738	826	14	0.0141	0.1266	MAML2,CCND1,SOX9,IGFBP3,LIFR,MAF,TWIST1,GADD45A,COL1A1,GLI2,HEY1,HNF4A,WWOX,PSMB9
	positive regulation of transcription from RNA polymerase II promoter(G)	0.0815	1002	15	0.0143	0.0774	MAML2,FGF2,RPS6KA3,SOX9,MAF,CREM,TWIST1,CYR61,GLI2,HEY1,HNF4A,IL11,AHRR,CEBPA,WWOX
	negative regulation of cyclin-dependent protein serine/threonine kinase activity(G)	0.0019	23	2	0.0151	0.0774	NR2F2,CEBPA
	positive regulation of angiogenesis(G)	0.0096	118	4	0.0156	0.0774	FGF2,CYP1B1,TWIST1,C5
Others	substrate-dependent cell migration, cell attachment to substrate(G)	0.0002	2	1	0.016	0.0774	TNFRSF12A
	regulation of histone modification(G)	0.0002	2	1	0.016	0.0774	IGF2
	re-entry into mitotic cell cycle(G)	0.0002	2	1	0.016	0.0774	CCND1
	regulation of vasculogenesis(G)	0.0002	2	1	0.016	0.0774	HEY1
	Ras signaling pathway(K)	0.0205	229	6	0.0164	0.1312	CALML4,FGF2,SHC2,RAP1A,FGF12,GNG4
	Signaling by NOTCH1(R)	0.0054	60	3	0.0165	0.1321	MAML2,HEY1,HDAC9
	Signaling events mediated by focal adhesion kinase(N)	0.0054	60	3	0.0165	0.1321	CCND1,RAP1A,ACTA1
	positive regulation of protein phosphorylation(G)	0.0102	125	4	0.0188	0.0774	CCND1,SOX9,IGF2,CYR61
	regulation of angiogenesis(G)	0.0021	26	2	0.019	0.0774	FGF2,TNFRSF12A
	Transcriptional misregulation in cancer(K)	0.0161	180	5	0.0222	0.1425	IGFBP3,MAF,JUP,CEBPA,PER2
	PI3 kinase pathway(P)	0.0023	26	2	0.0226	0.1425	CCND1,GADD45A
	p53 signaling pathway(K)	0.0062	69	3	0.0237	0.1425	CCND1,IGFBP3,GADD45A
	positive regulation of extracellular matrix assembly(G)	0.0002	3	1	0.0239	0.0774	SOX9
	MAPK signaling pathway(K)	0.0228	255	6	0.0261	0.1566	FGF2,RPS6KA3,CACNA1H,RAP1A,GADD45A,FGF12
	Cytoskeletal regulation by Rho GTPase(P)	0.0003	3	1	0.0262	0.1572	MYLK
	liver regeneration(G)	0.0027	33	2	0.0295	0.0774	CCND1,RAP1A
	negative regulation of cell adhesion(G)	0.0029	36	2	0.0345	0.0774	TNC,ERBB3
	cell-cell adhesion(G)	0.0072	88	3	0.0347	0.0774	SOX9,JUP,CD24
	negative regulation of double-strand break repair(G)	0.0004	5	1	0.0395	0.0774	TWIST1
	regulation of protein metabolic process(G)	0.0004	5	1	0.0395	0.0774	LDLR
	extrinsic apoptotic signaling pathway(G)	0.0032	39	2	0.0399	0.0774	TNFRSF12A,WWOX
	Rap1 signaling pathway(K)	0.019	212	5	0.0406	0.1849	CALML4,FGF2,RAP1A,FGF12,ADORA2B
	cell migration(G)	0.0131	161	4	0.0417	0.0774	SDC2,JUP,L1CAM,CD24
	positive regulation of cell adhesion(G)	0.0033	40	2	0.0417	0.0774	TPM1,VAV3
	regulation of cell proliferation(G)	0.0137	168	4	0.0474	0.0774	SOX9,JUP,ERBB3,EGLN3
